# Supplementary material for: A gene co-expression network predicts functional genes controlling the re-establishment of desiccation tolerance in germinated Arabidopsis thaliana seeds
Source: Planta. 2015 Mar 26;242(2):435–49. doi: 10.1007/s00425-015-2283-7 (PMC4498281; doi:10.1007/s00425-015-2283-7)
Supplement: Supplementary file 3 — Supplementary material 3 (XLSX 261 kb) [file 425_2015_2283_MOESM3_ESM.xlsx]

## Sheet: S1
Supplemental Table S1: T-DNA knock-out lines phenotyped for this study
AGI	NASC ID	Clone	Chr	Location	Hit	Dir	From-To	Forward primer	Reverse primer
AT1G27990	N670464	SALK_027164	chr1	W/9753918-9753918	Exon	C	9752799-9753919	TTACCGCATGATCATCTCCTC	TGAGCCAAGAACTTCTTGAGC
CBSX4	N823876	SAIL_563_D10	chr1	W/30131759-30131759	Exon	W	30130104-30131855	TACGCAATGCTGAGTCAGATG	GTATGTCATGCTTCTTTGCGC
RTNLB13	N846670	SAIL_1261_D03	chr2	W/10057554-10059042	300-UTR3	W	10059309-10059789	TTCCAAGTTTGATTCACCTGC	TGCGATTTTGTCGTTACACAC
AT2G25890	N672525	SALK_032237.54.45.x	chr2	W/11037435-11037884	300-UTR3	C	11037727-11038159	CTTACTCAGTCCATTGCGAGG	ATAGCGGAGAAAGCCAAAGAG
ECP63	N676455	SALK_106362	chr2	W/15357741-15357741	Exon	C	15357019-15358552	AACGTCGTTGAATGTTTGACC	GAAACCGCTGATTATACTGCG
AT2G42560	N574052	SALK_074052	chr2	C/17714813-17716821	Exon	C	17715307-17715405	GCTTCCGAGTATGCAACAGAG	CAGCTATAGTCTCGCCGATTG
AT3G15670	N552297	SALK_052297.14.55.x	chr3	C/5311381-5311381	1000-Promotor	C	5310141-5310901	GGTCTCAAACGCTCAAAAATG	ACCATCGGGACATTTGTAGTG
AT3G53040	N673259	SALK_116062C	chr3	W/19664757-19664757	300-UTR3	C	19664797-19666405	TCAGTGAGCAAGATGCAAATG	GTCCTGAAAGCGATTTAACCC
AT3G54940	N527044	SALK_027044.52.20.x	chr3	W/20354402-20356127	1000-Promotor	W	20353413-20353481	CTTCGATTCCGAATCAAAATG	TTTTTGGCAAGCTCAATGG
AT4G25580	N605045	SALK_105045	chr4	C/13058671-13058671	300-UTR3	W	13056320-13058657	CGATGAAAATTGCCAGAAGAG	CAGCTACGAAACAGGGTGAAG
AT4G36600	N674877	SALK_046270.18.05.x	chr4	W/17264539-17264539	Exon	W	17263666-17264968	ATGACACAAAGGACAAAACCG	ATCAGAAGCCTTCTCCTTTGC
AT5G44310	N562455	SALK_062455.55.50.x	chr5	C/17847998-17849436	Exon	W	17849325-17849586	CACCTTATCCTTGGCCTCTTC	TCTCCCATTTGTTGCCTACAG

## Sheet: S2
Supplemental Table S2: List of 1083 probe sets used to build the network
ID	Gene Model Description	Primary Gene Symbol	All Gene Symbols	0h	2h	12h	24h	72h	Degree	SOM_cluster	Dormancy	DT_acquisition	Re-establisment_DT_with_PEG	Drought_10h	TF	ABI3 regulon	LEA
AT1G01060.1	LHY encodes a myb-related putative transcription factor involved in circadian rhythm along with another myb transcription factor CCA1	LATE ELONGATED HYPOCOTYL (LHY)	LATE ELONGATED HYPOCOTYL 1 (LHY1);LATE ELONGATED HYPOCOTYL (LHY)	8.63494	8.33293	5.93606	5.40028	5.20952	4	Cluster1	-	-	down	down	yes	-	-
AT1G01060.2	LHY encodes a myb-related putative transcription factor involved in circadian rhythm along with another myb transcription factor CCA1	LATE ELONGATED HYPOCOTYL (LHY)	LATE ELONGATED HYPOCOTYL 1 (LHY1);LATE ELONGATED HYPOCOTYL (LHY)	8.56357	8.28518	5.73213	5.26736	5.22074	5	Cluster1	-	-	down	-	yes	-	-
AT1G01060.3	LHY encodes a myb-related putative transcription factor involved in circadian rhythm along with another myb transcription factor CCA1	LATE ELONGATED HYPOCOTYL (LHY)	LATE ELONGATED HYPOCOTYL (LHY);LATE ELONGATED HYPOCOTYL 1 (LHY1)	8.45121	8.09915	5.72313	5.24611	5.13665	7	Cluster1	-	-	down	-	yes	-	-
AT1G01060.4	LHY encodes a myb-related putative transcription factor involved in circadian rhythm along with another myb transcription factor CCA1	LATE ELONGATED HYPOCOTYL (LHY)	LATE ELONGATED HYPOCOTYL (LHY);LATE ELONGATED HYPOCOTYL 1 (LHY1)	9.02107	8.69245	6.19989	5.59602	5.55374	4	Cluster1	-	-	down	-	-	-	-
AT1G01060.5	LHY encodes a myb-related putative transcription factor involved in circadian rhythm along with another myb transcription factor CCA1	LATE ELONGATED HYPOCOTYL (LHY)	LATE ELONGATED HYPOCOTYL (LHY)	7.5418	7.28076	4.90894	4.60824	4.38529	6	Cluster1	-	-	down	-	-	-	-
AT1G01120.1	Encodes a condensing enzyme KCS1 (3-ketoacyl-CoA synthase 1) which is involved in the critical fatty acid elongation process in wax biosynthesis.	3-KETOACYL-COA SYNTHASE 1 (KCS1)	3-KETOACYL-COA SYNTHASE 1 (KCS1)	7.05644	4.68902	4.02452	4.80239	4.82191	7	Cluster2	-	-	down	up	-	-	-
AT1G01240.1	unknown protein; INVOLVED IN: N-terminal protein myristoylation; EXPRESSED IN: 17 plant structures; EXPRESSED DURING: 11 growth stages; BEST Arabidopsis thaliana protein match is: unknown protein (TAIR:AT2G46550.1); Has 95 Blast hits to 78 proteins in 16 species: Archae - 0; Bacteria - 2; Metazoa - 11; Fungi - 0; Plants - 80; Viruses - 0; Other Eukaryotes - 2 (source: NCBI BLink).			3.62935	6.62616	7.33361	7.60406	7.07056	161	Cluster5	-	-	up	up	-	-	-
AT1G01240.2	unknown protein; BEST Arabidopsis thaliana protein match is: unknown protein (TAIR:AT2G46550.1); Has 35333 Blast hits to 34131 proteins in 2444 species: Archae - 798; Bacteria - 22429; Metazoa - 974; Fungi - 991; Plants - 531; Viruses - 0; Other Eukaryotes - 9610 (source: NCBI BLink).			3.28992	5.66309	6.4367	6.94422	6.26792	136	Cluster5	-	-	up	-	-	-	-
AT1G01470.1	Encodes late-embryogenesis abundant protein whose mRNA levels are induced in response to wounding and light stress. Might be involved in protection against dessication.	LATE EMBRYOGENESIS ABUNDANT 14 (LEA14)	LATE EMBRYOGENESIS ABUNDANT 14 (LEA14);LIGHT STRESS-REGULATED 3 (LSR3)	5.0989	7.57775	8.15746	8.53005	8.48505	142	Cluster5	-	-	up	up	-	-	yes
AT1G01520.1	Homeodomain-like superfamily protein; CONTAINS InterPro DOMAIN/s: SANT, DNA-binding (InterPro:IPR001005), Homeodomain-like (InterPro:IPR009057), Myb, DNA-binding (InterPro:IPR014778), Myb-like DNA-binding domain, SHAQKYF class (InterPro:IPR006447), HTH transcriptional regulator, Myb-type, DNA-binding (InterPro:IPR017930); BEST Arabidopsis thaliana protein match is: Homeodomain-like superfamily pr…	ALTERED SEED GERMINATION 4 (ASG4)	ALTERED SEED GERMINATION 4 (ASG4)	2.9655	8.53827	8.3279	8.83509	8.20269	178	Cluster5	-	-	up	-	yes	-	-
AT1G02205.1	Expression of the CER1 gene associated with production of stem epicuticular wax and pollen fertility. Biochemical studies showed that cer1 mutants are blocked in the conversion of stem wax C30 aldehydes to C29 alkanes, and they also lack the secondary alcohols and ketones. These suggested the CER1 protein is an aldehyde decarbonylase, but the exact molecular function of this protein remains to be…	ECERIFERUM 1 (CER1)	ECERIFERUM 1 (CER1)	9.57333	8.52046	7.4212	7.1536	8.30415	27	Cluster2	-	-	down	up	-	-	-
AT1G02205.2	Expression of the CER1 gene associated with production of stem epicuticular wax and pollen fertility. Biochemical studies showed that cer1 mutants are blocked in the conversion of stem wax C30 aldehydes to C29 alkanes, and they also lack the secondary alcohols and ketones. These suggested the CER1 protein is an aldehyde decarbonylase, but the exact molecular function of this protein remains to be…	ECERIFERUM 1 (CER1)	ECERIFERUM 1 (CER1)	9.76091	8.75514	7.62602	7.35079	8.45216	33	Cluster2	-	-	down	-	-	-	-
AT1G02205.3	Expression of the CER1 gene associated with production of stem epicuticular wax and pollen fertility. Biochemical studies showed that cer1 mutants are blocked in the conversion of stem wax C30 aldehydes to C29 alkanes, and they also lack the secondary alcohols and ketones. These suggested the CER1 protein is an aldehyde decarbonylase, but the exact molecular function of this protein remains to be…	ECERIFERUM 1 (CER1)	ECERIFERUM 1 (CER1)	9.75902	8.77818	7.63051	7.37295	8.43096	31	Cluster2	-	-	down	-	-	-	-
AT1G02620.1	Ras-related small GTP-binding family protein; FUNCTIONS IN: GTP binding; INVOLVED IN: intracellular protein transport; LOCATED IN: endomembrane system, intracellular; CONTAINS InterPro DOMAIN/s: Small GTPase SAR1-type (InterPro:IPR006687), ARF/SAR superfamily (InterPro:IPR006689); BEST Arabidopsis thaliana protein match is: secretion-associated RAS super family 2 (TAIR:AT4G02080.1); Has 4733 Blas…			6.99889	7.26505	5.66915	3.41047	3.03292	63	Cluster1	-	-	down	-	-	-	-
AT1G02640.1	encodes a protein similar to a beta-xylosidase located in the extracellular matrix. This is a member of glycosyl hydrolase family 3 and has six other closely related members.	BETA-XYLOSIDASE 2 (BXL2)	BETA-XYLOSIDASE 2 (ATBXL2);BETA-XYLOSIDASE 2 (BXL2)	10.292	8.89335	8.94149	7.13513	7.15618	19	Cluster1	higher in after-rippened seeds than in dormant seeds AR than dorm	-	down	-	-	-	-
AT1G02700.1	unknown protein; FUNCTIONS IN: molecular_function unknown; INVOLVED IN: biological_process unknown; LOCATED IN: mitochondrion; BEST Arabidopsis thaliana protein match is: unknown protein (TAIR:AT4G02140.1); Has 49 Blast hits to 49 proteins in 21 species: Archae - 0; Bacteria - 0; Metazoa - 10; Fungi - 6; Plants - 29; Viruses - 0; Other Eukaryotes - 4 (source: NCBI BLink).			3.19571	10.1246	10.328	10.3861	9.93995	170	Cluster5	-	-	up	up	-	yes	-
AT1G02900.1	Member of a diversely expressed predicted peptide family showing sequence similarity to tobacco Rapid Alkalinization Factor (RALF), and is believed to play an essential role in the physiology of Arabidopsis. Consists of a single exon and is characterized by a conserved C-terminal motif and N-terminal signal peptide. Mediates Ca2+-dependent signaling.	RAPID ALKALINIZATION FACTOR 1 (RALF1)	RAPID ALKALINIZATION FACTOR 1 (ATRALF1);RALF-LIKE 1 (RALFL1);RAPID ALKALINIZATION FACTOR 1 (RALF1)	8.3308	5.72441	4.27155	3.26219	3.05784	4	Cluster1	-	-	down	-	-	-	-
AT1G03106.1	unknown protein; Has 35333 Blast hits to 34131 proteins in 2444 species: Archae - 798; Bacteria - 22429; Metazoa - 974; Fungi - 991; Plants - 531; Viruses - 0; Other Eukaryotes - 9610 (source: NCBI BLink).			7.11231	8.6427	10.0833	10.8105	11.1524	100	Cluster4	-	-	up	-	-	-	-
AT1G03120.1	Atrab28 plays a role in the ion cell balance during late embryogenesis and germination.	RESPONSIVE TO ABSCISIC ACID 28 (RAB28)	RESPONSIVE TO ABSCISIC ACID 28 (ATRAB28);RESPONSIVE TO ABSCISIC ACID 28 (RAB28)	3.86753	8.96398	8.99695	9.13261	8.23548	140	Cluster5	-	-	up	-	-	-	yes
AT1G03746.1	snoRNA; snoRNA			8.72142	8.63135	8.15721	6.41533	6.01454	29	Cluster1	-	-	-	-	-	-	-
AT1G03790.1	Encodes SOMNUS (SOM), a nucleus-localized CCCH-type zinc finger protein. SOM negatively regulates light-dependent seed germination downstream of PIL5 (AT2G20180).	SOMNUS (SOM)	SOMNUS (SOM)	6.68034	10.6859	10.643	10.7896	10.8377	148	Cluster5	-	-	up	up	yes	-	-
AT1G03870.1	fasciclin-like arabinogalactan-protein 9 (Fla9)	FASCICLIN-LIKE ARABINOOGALACTAN 9 (FLA9)	FASCICLIN-LIKE ARABINOOGALACTAN 9 (FLA9)	9.30951	7.10993	6.32719	6.03451	6.9263	14	Cluster2	-	-	down	down	-	-	-
AT1G04220.1	Encodes KCS2, a member of the 3-ketoacyl-CoA synthase family involved in the biosynthesis of VLCFA (very long chain fatty acids).	3-KETOACYL-COA SYNTHASE 2 (KCS2)	3-KETOACYL-COA SYNTHASE 2 (KCS2)	8.22542	6.19775	6.06754	5.36917	6.41555	1	Cluster2	-	down	down	up	-	-	-
AT1G04250.1	Transcription regulator acting as repressor of auxin-inducible gene expression. Auxin-inducible AUX/IAA gene. Short-lived nuclear protein with four conserved domains. Domain III has homology to beta alpha alpha dimerization and DNA binding domains. Involved in auxin signaling. Auxin induces the degradation of the protein in a dosage-dependent manner in a process mediated by AtRac1. Auxin induced …	AUXIN RESISTANT 3 (AXR3)	AUXIN RESISTANT 3 (AXR3);INDOLE-3-ACETIC ACID INDUCIBLE 17 (IAA17)	7.00673	5.37237	4.0712	4.46659	6.6646	3	Cluster2	-	-	down	-	-	-	-
AT1G04560.1	AWPM-19-like family protein; FUNCTIONS IN: molecular_function unknown; INVOLVED IN: biological_process unknown; LOCATED IN: endomembrane system; CONTAINS InterPro DOMAIN/s: AWPM-19-like (InterPro:IPR008390); BEST Arabidopsis thaliana protein match is: AWPM-19-like family protein (TAIR:AT5G46530.1); Has 177 Blast hits to 177 proteins in 19 species: Archae - 0; Bacteria - 0; Metazoa - 0; Fungi - 0;…			5.40683	10.9867	11.1104	11.2697	11.2852	173	Cluster5	-	-	up	up	-	yes	-
AT1G04920.1	Encodes a protein with putative sucrose-phosphate synthase activity.	SUCROSE PHOSPHATE SYNTHASE 3F (SPS3F)	SUCROSE PHOSPHATE SYNTHASE 3F (SPS3F);SUCROSE PHOSPHATE SYNTHASE 3F (ATSPS3F)	3.83794	8.5427	8.0072	7.63658	7.03173	15	Cluster6	-	-	up	-	-	-	-
AT1G05340.1	unknown protein; FUNCTIONS IN: molecular_function unknown; INVOLVED IN: biological_process unknown; LOCATED IN: chloroplast; EXPRESSED IN: 14 plant structures; EXPRESSED DURING: 7 growth stages; BEST Arabidopsis thaliana protein match is: unknown protein (TAIR:AT2G32210.1); Has 189 Blast hits to 189 proteins in 27 species: Archae - 0; Bacteria - 0; Metazoa - 0; Fungi - 21; Plants - 168; Viruses -…			3.65893	5.52049	5.56837	6.83297	7.03918	10	Cluster4	higher in dormant seeds than in after-rippened seeds dorm than AR	-	up	up	-	-	-
AT1G05510.1	Protein is tyrosine-phosphorylated and its phosphorylation state is modulated in response to ABA in Arabidopsis thaliana seeds.			4.04127	6.74234	8.51104	9.2559	7.59669	50	Cluster5	higher in dormant seeds than in after-rippened seeds dorm than AR	-	up	-	-	yes	-
AT1G05760.1	Specifically restrict the long-distance movement of tobacco etch potyvirus (TEV) without involving either hypersensitive cell death or systemic acquired resistance	RESTRICTED TEV MOVEMENT 1 (RTM1)	RESTRICTED TEV MOVEMENT 1 (RTM1)	7.43738	6.67225	5.84864	4.29675	3.68954	45	Cluster1	-	-	-	-	-	-	-
AT1G05805.1	basic helix-loop-helix (bHLH) DNA-binding superfamily protein; FUNCTIONS IN: DNA binding, sequence-specific DNA binding transcription factor activity; INVOLVED IN: regulation of transcription; LOCATED IN: cytosol; EXPRESSED IN: 24 plant structures; EXPRESSED DURING: 13 growth stages; CONTAINS InterPro DOMAIN/s: Helix-loop-helix DNA-binding domain (InterPro:IPR001092), Helix-loop-helix DNA-binding…			7.13452	4.40664	3.62025	3.41086	3.92826	117	Cluster2	-	-	down	-	yes	-	-
AT1G05835.1	PHD finger protein; LOCATED IN: endomembrane system; BEST Arabidopsis thaliana protein match is: unknown protein (TAIR:AT1G32583.1); Has 93 Blast hits to 91 proteins in 14 species: Archae - 0; Bacteria - 0; Metazoa - 0; Fungi - 0; Plants - 93; Viruses - 0; Other Eukaryotes - 0 (source: NCBI BLink).			5.92254	6.51738	7.76652	8.26811	8.4863	51	Cluster4	-	-	up	-	-	-	-
AT1G06080.1	homologous to delta 9 acyl-lipid desaturases of cyanobacteria and acyl-CoA desaturases of yeast and mammals. expression down-regulated by cold temperature.	DELTA 9 DESATURASE 1 (ADS1)	DELTA 9 DESATURASE 1 (ADS1)	8.02324	7.5924	5.74438	3.43901	5.43905	2	Cluster1	-	-	down	down	-	-	-
AT1G06360.1	Fatty acid desaturase family protein; FUNCTIONS IN: oxidoreductase activity, oxidoreductase activity, acting on paired donors, with oxidation of a pair of donors resulting in the reduction of molecular oxygen to two molecules of water; INVOLVED IN: oxidation reduction, lipid metabolic process; CONTAINS InterPro DOMAIN/s: Fatty acid desaturase, type 1, core (InterPro:IPR015876), Fatty acid desatur…			9.37934	8.0943	7.83816	6.80222	8.13291	3	Cluster2	-	-	down	-	-	-	-
AT1G06460.1	ACD32.1 encodes an alpha-crystallin domain containing protein with homology to small heat shock proteins.	ALPHA-CRYSTALLIN DOMAIN 32.1 (ACD32.1)	ALPHA-CRYSTALLIN DOMAIN 32.1 (ACD32.1);ALPHA-CRYSTALLIN DOMAIN 31.2 (ACD31.2)	5.53954	5.91899	6.49473	7.27191	8.15849	62	Cluster4	-	-	up	-	-	-	-
AT1G07135.1	glycine-rich protein; Has 22251 Blast hits to 8348 proteins in 789 species: Archae - 21; Bacteria - 7328; Metazoa - 6126; Fungi - 1280; Plants - 3980; Viruses - 524; Other Eukaryotes - 2992 (source: NCBI BLink).			8.39737	5.01893	4.7674	6.49149	5.06911	1	Cluster2	-	-	down	up	-	-	-
AT1G07370.1	Encodes putative proliferating cell nuclear antigen involved in cell cycle regulation. May be sumoylated.	PROLIFERATING CELLULAR NUCLEAR ANTIGEN 1 (PCNA1)	PROLIFERATING CELLULAR NUCLEAR ANTIGEN 1 (PCNA1);PROLIFERATING CELLULAR NUCLEAR ANTIGEN 1 (ATPCNA1)	7.67501	7.28242	7.16095	5.72497	4.72664	38	Cluster1	higher in after-rippened seeds than in dormant seeds AR than dorm	-	down	down	-	-	-
AT1G07430.1	highly ABA-induced PP2C gene 2 (HAI2); FUNCTIONS IN: protein serine/threonine phosphatase activity, catalytic activity; INVOLVED IN: protein amino acid dephosphorylation; LOCATED IN: protein serine/threonine phosphatase complex; EXPRESSED IN: 17 plant structures; EXPRESSED DURING: 9 growth stages; CONTAINS InterPro DOMAIN/s: Protein phosphatase 2C, manganese/magnesium aspartate binding site (Inte…	HIGHLY ABA-INDUCED PP2C GENE 2 (HAI2)	(ATAIP1);HIGHLY ABA-INDUCED PP2C GENE 2 (HAI2);AKT1 INTERACTING PROTEIN PHOSPHATASE 1 (AIP1)	3.56388	6.73518	7.99687	7.99654	7.69043	138	Cluster5	-	-	up	up	-	-	-
AT1G07500.1	unknown protein; Has 4 Blast hits to 4 proteins in 3 species: Archae - 0; Bacteria - 0; Metazoa - 0; Fungi - 0; Plants - 4; Viruses - 0; Other Eukaryotes - 0 (source: NCBI BLink).			3.78195	7.35823	6.74823	7.02967	6.75979	3	Cluster5	higher in dormant seeds than in after-rippened seeds dorm than AR	-	up	-	-	-	-
AT1G07645.1	dessication-induced 1VOC superfamily protein (DSI-1VOC); FUNCTIONS IN: catalytic activity; LOCATED IN: endomembrane system; EXPRESSED IN: seed; CONTAINS InterPro DOMAIN/s: Glyoxalase/bleomycin resistance protein/dioxygenase (InterPro:IPR004360); Has 35333 Blast hits to 34131 proteins in 2444 species: Archae - 798; Bacteria - 22429; Metazoa - 974; Fungi - 991; Plants - 531; Viruses - 0; Other Euka…	DESSICATION-INDUCED 1VOC SUPERFAMILY PROTEIN (DSI-1VOC)	DESSICATION-INDUCED 1VOC SUPERFAMILY PROTEIN (ATDSI-1VOC);DESSICATION-INDUCED 1VOC SUPERFAMILY PROTEIN (DSI-1VOC)	3.45311	8.2927	9.75169	9.75157	9.08444	186	Cluster5	-	-	up	-	-	-	-
AT1G07985.1	Expressed protein; FUNCTIONS IN: molecular_function unknown; INVOLVED IN: biological_process unknown; LOCATED IN: chloroplast; Has 35333 Blast hits to 34131 proteins in 2444 species: Archae - 798; Bacteria - 22429; Metazoa - 974; Fungi - 991; Plants - 531; Viruses - 0; Other Eukaryotes - 9610 (source: NCBI BLink).			6.6462	10.0701	9.84952	9.9705	10.1497	125	Cluster5	-	-	up	up	-	-	-
AT1G08160.1	Late embryogenesis abundant (LEA) hydroxyproline-rich glycoprotein family; CONTAINS InterPro DOMAIN/s: Late embryogenesis abundant protein, group 2 (InterPro:IPR004864); BEST Arabidopsis thaliana protein match is: Late embryogenesis abundant (LEA) hydroxyproline-rich glycoprotein family (TAIR:AT5G22870.1); Has 611 Blast hits to 611 proteins in 23 species: Archae - 0; Bacteria - 0; Metazoa - 0; Fu…			6.69694	6.25475	4.56514	3.33586	2.94169	46	Cluster1	-	-	down	-	-	-	-
AT1G08930.1	encodes a putative sucrose transporter whose gene expression is induced by dehydration and cold.	EARLY RESPONSE TO DEHYDRATION 6 (ERD6)	EARLY RESPONSE TO DEHYDRATION 6 (ERD6)	8.7792	5.40097	5.8054	6.76345	6.31738	2	Cluster2	-	-	down	-	-	-	-
AT1G08930.2	encodes a putative sucrose transporter whose gene expression is induced by dehydration and cold.	EARLY RESPONSE TO DEHYDRATION 6 (ERD6)	EARLY RESPONSE TO DEHYDRATION 6 (ERD6)	8.7792	5.40097	5.8054	6.76345	6.31738	2	Cluster2	-	-	down	-	-	-	-
AT1G09200.1	Histone superfamily protein; FUNCTIONS IN: DNA binding; INVOLVED IN: nucleosome assembly; LOCATED IN: chloroplast, nucleosome; EXPRESSED IN: 24 plant structures; EXPRESSED DURING: 15 growth stages; CONTAINS InterPro DOMAIN/s: Histone H3 (InterPro:IPR000164), Histone-fold (InterPro:IPR009072), Histone core (InterPro:IPR007125); BEST Arabidopsis thaliana protein match is: Histone superfamily protei…			9.0087	8.60289	8.37328	7.54167	6.68319	16	Cluster1	-	-	down	down	-	-	-
AT1G09240.1	Encodes a nicotianamine synthase.	NICOTIANAMINE SYNTHASE 3 (NAS3)	NICOTIANAMINE SYNTHASE 3 (NAS3);ARABIDOPSIS THALIANA NICOTIANAMINE SYNTHASE 3 (ATNAS3)	7.24559	4.79521	4.22854	3.44824	4.01542	50	Cluster2	-	-	down	-	-	-	-
AT1G09310.1	Protein of unknown function, DUF538; INVOLVED IN: biological_process unknown; LOCATED IN: apoplast; EXPRESSED IN: 22 plant structures; EXPRESSED DURING: 14 growth stages; CONTAINS InterPro DOMAIN/s: Protein of unknown function DUF538 (InterPro:IPR007493); BEST Arabidopsis thaliana protein match is: Protein of unknown function, DUF538 (TAIR:AT1G56580.1); Has 409 Blast hits to 409 proteins in 33 sp…			9.18322	8.64415	6.74262	5.96101	7.06534	7	Cluster1	-	-	down	-	-	-	-
AT1G10370.1	Encodes GSTU17 (Glutathione S-Transferase U17). Functions as a negative component of stress-mediated signal transduction pathways in drought and salt stress responses.	EARLY-RESPONSIVE TO DEHYDRATION 9 (ERD9)	GLUTATHIONE S-TRANSFERASE U17 (GSTU17);EARLY-RESPONSIVE TO DEHYDRATION 9 (ERD9);GLUTATHIONE S-TRANSFERASE 30 (GST30);GLUTATHIONE S-TRANSFERASE TAU 17 (ATGSTU17);GLUTATHIONE S-TRANSFERASE 30B (GST30B)	8.31445	8.27011	5.55574	4.59417	5.30933	10	Cluster1	-	-	down	up	-	-	-
AT1G11175.1	other RNA			5.66242	7.94055	8.50216	8.97387	9.49101	27	Cluster5	-	-	up	-	-	-	-
AT1G12130.1	Flavin-binding monooxygenase family protein; FUNCTIONS IN: NADP or NADPH binding, monooxygenase activity, FAD binding, flavin-containing monooxygenase activity; INVOLVED IN: oxidation reduction; CONTAINS InterPro DOMAIN/s: Flavin-containing monooxygenase FMO (InterPro:IPR000960), Flavin-containing monooxygenase-like (InterPro:IPR020946); BEST Arabidopsis thaliana protein match is: Flavin-binding …			5.86143	8.36684	8.13275	8.17295	7.53665	5	Cluster6	-	-	-	-	-	yes	-
AT1G12370.1	encodes an amino acid sequence with significant homology to the recently characterized type II photolyases. The uvr2-1 mutant is unable to remove CPDs in vivo, and plant extracts lack detectable photolyase activity , is sensitive to UV-B and is an allele	PHOTOLYASE 1 (PHR1)	UV RESISTANCE 2 (UVR2);PHOTOLYASE 1 (PHR1)	7.62442	6.99444	5.65426	4.45337	5.26856	23	Cluster1	-	-	down	-	-	-	-
AT1G12370.2	encodes an amino acid sequence with significant homology to the recently characterized type II photolyases. The uvr2-1 mutant is unable to remove CPDs in vivo, and plant extracts lack detectable photolyase activity , is sensitive to UV-B and is an allele	PHOTOLYASE 1 (PHR1)	UV RESISTANCE 2 (UVR2);PHOTOLYASE 1 (PHR1)	7.62442	6.99444	5.65426	4.45337	5.26856	23	Cluster1	-	-	down	-	-	-	-
AT1G12800.1	Nucleic acid-binding, OB-fold-like protein; FUNCTIONS IN: RNA binding; LOCATED IN: chloroplast; EXPRESSED IN: 22 plant structures; EXPRESSED DURING: 13 growth stages; CONTAINS InterPro DOMAIN/s: Nucleic acid-binding, OB-fold-like (InterPro:IPR016027), Nucleic acid-binding, OB-fold (InterPro:IPR012340), Ribosomal protein S1, RNA-binding domain (InterPro:IPR003029); BEST Arabidopsis thaliana protei…			9.22995	9.11834	8.33672	7.15105	6.87331	114	Cluster1	higher in after-rippened seeds than in dormant seeds AR than dorm	-	down	-	-	-	-
AT1G12805.1	nucleotide binding; Has 35333 Blast hits to 34131 proteins in 2444 species: Archae - 798; Bacteria - 22429; Metazoa - 974; Fungi - 991; Plants - 531; Viruses - 0; Other Eukaryotes - 9610 (source: NCBI BLink).			8.13173	8.57827	8.38419	5.16925	4.30353	7	Cluster1	-	-	-	-	-	-	-
AT1G12900.1	glyceraldehyde 3-phosphate dehydrogenase A subunit 2 (GAPA-2); FUNCTIONS IN: NAD or NADH binding, glyceraldehyde-3-phosphate dehydrogenase activity; INVOLVED IN: oxidation reduction, glycolysis, glucose metabolic process; LOCATED IN: apoplast, chloroplast stroma, chloroplast, membrane, chloroplast envelope; EXPRESSED IN: 24 plant structures; EXPRESSED DURING: 14 growth stages; CONTAINS InterPro D…	GLYCERALDEHYDE 3-PHOSPHATE DEHYDROGENASE A SUBUNIT 2 (GAPA-2)	GLYCERALDEHYDE 3-PHOSPHATE DEHYDROGENASE A SUBUNIT 2 (GAPA-2)	6.99056	6.6812	4.87168	3.98262	4.08388	48	Cluster1	-	-	down	down	-	-	-
AT1G12900.2	glyceraldehyde 3-phosphate dehydrogenase A subunit 2 (GAPA-2); FUNCTIONS IN: glyceraldehyde-3-phosphate dehydrogenase activity; INVOLVED IN: glycolysis; LOCATED IN: apoplast, chloroplast, membrane; EXPRESSED IN: 22 plant structures; EXPRESSED DURING: 14 growth stages; CONTAINS InterPro DOMAIN/s: Glyceraldehyde 3-phosphate dehydrogenase, catalytic domain (InterPro:IPR020829), Glyceraldehyde 3-phos…	GLYCERALDEHYDE 3-PHOSPHATE DEHYDROGENASE A SUBUNIT 2 (GAPA-2)	GLYCERALDEHYDE 3-PHOSPHATE DEHYDROGENASE A SUBUNIT 2 (GAPA-2)	7.26291	6.99926	5.05744	4.09631	4.24609	54	Cluster1	-	-	down	-	-	-	-
AT1G12900.3	glyceraldehyde 3-phosphate dehydrogenase A subunit 2 (GAPA-2); FUNCTIONS IN: NAD or NADH binding, glyceraldehyde-3-phosphate dehydrogenase activity; INVOLVED IN: oxidation reduction, glycolysis, glucose metabolic process; LOCATED IN: apoplast, chloroplast, membrane; EXPRESSED IN: 22 plant structures; EXPRESSED DURING: 14 growth stages; CONTAINS InterPro DOMAIN/s: Glyceraldehyde 3-phosphate dehydr…	GLYCERALDEHYDE 3-PHOSPHATE DEHYDROGENASE A SUBUNIT 2 (GAPA-2)	GLYCERALDEHYDE 3-PHOSPHATE DEHYDROGENASE A SUBUNIT 2 (GAPA-2)	7.54899	7.28218	5.31853	4.28217	4.45084	54	Cluster1	-	-	down	-	-	-	-
AT1G12900.4	glyceraldehyde 3-phosphate dehydrogenase A subunit 2 (GAPA-2); FUNCTIONS IN: NAD or NADH binding, glyceraldehyde-3-phosphate dehydrogenase activity; INVOLVED IN: oxidation reduction, glycolysis, glucose metabolic process; EXPRESSED IN: 22 plant structures; EXPRESSED DURING: 13 growth stages; CONTAINS InterPro DOMAIN/s: Glyceraldehyde 3-phosphate dehydrogenase subfamily (InterPro:IPR000173), Glyce…	GLYCERALDEHYDE 3-PHOSPHATE DEHYDROGENASE A SUBUNIT 2 (GAPA-2)	GLYCERALDEHYDE 3-PHOSPHATE DEHYDROGENASE A SUBUNIT 2 (GAPA-2)	6.76473	6.62639	4.67755	3.91056	4.06846	36	Cluster1	-	-	down	-	-	-	-
AT1G13110.1	member of CYP71B	CYTOCHROME P450, FAMILY 71 SUBFAMILY B, POLYPEPTIDE 7 (CYP71B7)	CYTOCHROME P450, FAMILY 71 SUBFAMILY B, POLYPEPTIDE 7 (CYP71B7)	6.93995	3.60667	3.40511	4.38221	4.46585	6	Cluster2	-	-	down	down	-	-	-
AT1G13270.1	Encodes a methionine aminopeptidase formerly called MAP1B, renamed to MAP1C.	METHIONINE AMINOPEPTIDASE 1B (MAP1C)	METHIONINE AMINOPEPTIDASE 1B (MAP1B);METHIONINE AMINOPEPTIDASE 1B (MAP1C)	9.74524	9.5525	8.77654	7.18687	6.59219	78	Cluster1	higher in after-rippened seeds than in dormant seeds AR than dorm	-	down	-	-	-	-
AT1G13270.2	Encodes a methionine aminopeptidase formerly called MAP1B, renamed to MAP1C.	METHIONINE AMINOPEPTIDASE 1B (MAP1C)	METHIONINE AMINOPEPTIDASE 1B (MAP1B);METHIONINE AMINOPEPTIDASE 1B (MAP1C)	8.98247	8.80028	8.0579	6.52246	6.06924	82	Cluster1	higher in after-rippened seeds than in dormant seeds AR than dorm	-	down	-	-	-	-
AT1G13640.1	Phosphatidylinositol 3- and 4-kinase family protein; FUNCTIONS IN: inositol or phosphatidylinositol kinase activity, phosphotransferase activity, alcohol group as acceptor; LOCATED IN: cellular_component unknown; EXPRESSED IN: 22 plant structures; EXPRESSED DURING: 15 growth stages; CONTAINS InterPro DOMAIN/s: Phosphatidylinositol 3-/4-kinase, catalytic (InterPro:IPR000403); BEST Arabidopsis thal…			6.16555	6.8121	7.41041	8.66187	9.16404	116	Cluster4	higher in dormant seeds than in after-rippened seeds dorm than AR	-	up	up	-	-	-
AT1G13740.1	Encodes a member of a small plant-specific gene family whose members interact with ABI5 and appear to be involved in mediating stress responses. AFP2 mutants affect a number of ABA mediated processes such as germination and response to osmotic and sugar stress. AFP2 nuclear localization is stress dependent.	ABI FIVE BINDING PROTEIN 2 (AFP2)	ABI FIVE BINDING PROTEIN 2 (AFP2)	6.2763	8.95927	8.27505	8.46141	8.33906	15	Cluster6	-	-	up	up	-	-	-
AT1G14210.1	Ribonuclease T2 family protein; FUNCTIONS IN: ribonuclease T2 activity, endoribonuclease activity, RNA binding; INVOLVED IN: response to salt stress; LOCATED IN: endomembrane system; EXPRESSED IN: 22 plant structures; EXPRESSED DURING: 13 growth stages; CONTAINS InterPro DOMAIN/s: Ribonuclease T2 (InterPro:IPR001568), Ribonuclease T2, active site (InterPro:IPR018188); BEST Arabidopsis thaliana pr…			8.72238	7.86547	7.68548	6.65133	6.44837	16	Cluster1	-	-	down	down	-	-	-
AT1G14345.1	NAD(P)-linked oxidoreductase superfamily protein; FUNCTIONS IN: oxidoreductase activity; INVOLVED IN: oxidation reduction; LOCATED IN: chloroplast thylakoid membrane, chloroplast, membrane; EXPRESSED IN: 21 plant structures; EXPRESSED DURING: 13 growth stages; CONTAINS InterPro DOMAIN/s: Aldo/keto reductase (InterPro:IPR001395); Has 297 Blast hits to 297 proteins in 86 species: Archae - 0; Bacter…			8.05502	6.27648	4.70288	4.1215	4.90151	58	Cluster2	higher in after-rippened seeds than in dormant seeds AR than dorm	-	down	down	-	-	-
AT1G14520.2	Encodes MIOX1. Belongs to myo-inositol oxygenase gene family.	MYO-INOSITOL OXYGENASE 1 (MIOX1)	MYO-INOSITOL OXYGENASE 1 (MIOX1)	5.22231	5.8903	7.65184	6.68693	6.50562	2	Cluster5	-	-	up	-	-	-	-
AT1G14530.1	TOM THREE HOMOLOG 1 (THH1); CONTAINS InterPro DOMAIN/s: Protein of unknown function DUF1084 (InterPro:IPR009457); BEST Arabidopsis thaliana protein match is: tobamovirus multiplication protein 3 (TAIR:AT2G02180.1); Has 257 Blast hits to 256 proteins in 45 species: Archae - 0; Bacteria - 0; Metazoa - 0; Fungi - 0; Plants - 202; Viruses - 0; Other Eukaryotes - 55 (source: NCBI BLink).	TOM THREE HOMOLOG 1 (THH1)	TOM THREE HOMOLOG 1 (THH1)	4.95421	7.25135	7.85051	8.26189	7.84025	158	Cluster5	higher in dormant seeds than in after-rippened seeds dorm than AR	up	up	up	-	-	-
AT1G14530.2	TOM THREE HOMOLOG 1 (THH1); CONTAINS InterPro DOMAIN/s: Protein of unknown function DUF1084 (InterPro:IPR009457); BEST Arabidopsis thaliana protein match is: tobamovirus multiplication protein 3 (TAIR:AT2G02180.1); Has 257 Blast hits to 256 proteins in 45 species: Archae - 0; Bacteria - 0; Metazoa - 0; Fungi - 0; Plants - 202; Viruses - 0; Other Eukaryotes - 55 (source: NCBI BLink).	TOM THREE HOMOLOG 1 (THH1)	TOM THREE HOMOLOG 1 (THH1)	5.3273	7.55534	8.21691	8.64627	8.22758	147	Cluster5	higher in dormant seeds than in after-rippened seeds dorm than AR	up	up	-	-	-	-
AT1G14870.1	PCR2 encodes a membrane protein involved in zinc transport and detoxification.	PLANT CADMIUM RESISTANCE 2 (PCR2)	PLANT CADMIUM RESISTANCE 2 (PCR2); (AtPCR2)	8.25403	6.2593	5.18335	6.68978	5.92531	1	Cluster2	higher in dormant seeds than in after-rippened seeds dorm than AR	-	down	-	-	-	-
AT1G14930.1	Polyketide cyclase/dehydrase and lipid transport superfamily protein; FUNCTIONS IN: molecular_function unknown; INVOLVED IN: response to biotic stimulus, defense response; LOCATED IN: cellular_component unknown; CONTAINS InterPro DOMAIN/s: Bet v I allergen (InterPro:IPR000916); BEST Arabidopsis thaliana protein match is: Polyketide cyclase/dehydrase and lipid transport superfamily protein (TAIR:A…			6.6093	6.84568	8.77371	9.56746	8.1173	2	Cluster4	-	-	-	-	-	-	-
AT1G15330.1	Cystathionine beta-synthase (CBS) protein; CONTAINS InterPro DOMAIN/s: Cystathionine beta-synthase, core (InterPro:IPR000644); BEST Arabidopsis thaliana protein match is: Cystathionine beta-synthase (CBS) family protein (TAIR:AT1G80090.1); Has 526 Blast hits to 526 proteins in 132 species: Archae - 6; Bacteria - 4; Metazoa - 257; Fungi - 91; Plants - 124; Viruses - 0; Other Eukaryotes - 44 (sourc…			5.15515	9.91078	9.85283	10.1262	9.85653	170	Cluster5	higher in dormant seeds than in after-rippened seeds dorm than AR	up	up	up	-	-	-
AT1G15740.1	Leucine-rich repeat family protein; BEST Arabidopsis thaliana protein match is: Leucine-rich repeat (LRR) family protein (TAIR:AT4G23840.1); Has 38052 Blast hits to 19856 proteins in 856 species: Archae - 6; Bacteria - 8624; Metazoa - 11681; Fungi - 680; Plants - 12072; Viruses - 79; Other Eukaryotes - 4910 (source: NCBI BLink).			5.85493	9.17106	9.25392	9.86925	9.52524	207	Cluster5	higher in dormant seeds than in after-rippened seeds dorm than AR	-	up	up	-	-	-
AT1G15980.1	encodes a novel subunit of the chloroplast NAD(P)H dehydrogenase complex, involved in cyclic electron flow around photosystem I to produce ATP.	PHOTOSYNTHETIC NDH SUBCOMPLEX B 1 (PnsB1)	PHOTOSYNTHETIC NDH SUBCOMPLEX B 1 (PnsB1);NDH-DEPENDENT CYCLIC ELECTRON FLOW 1 (NDF1);NAD(P)H DEHYDROGENASE SUBUNIT 48 (NDH48)	6.53704	5.77501	4.41383	3.33434	4.55354	4	Cluster1	-	-	down	down	-	-	-
AT1G16390.1	organic cation/carnitine transporter 3 (3-Oct); FUNCTIONS IN: carbohydrate transmembrane transporter activity, sugar:hydrogen symporter activity; INVOLVED IN: transport, transmembrane transport; LOCATED IN: integral to membrane, membrane; EXPRESSED IN: 9 plant structures; EXPRESSED DURING: 6 growth stages; CONTAINS InterPro DOMAIN/s: Major facilitator superfamily (InterPro:IPR020846), General sub…	ORGANIC CATION/CARNITINE TRANSPORTER 3 (OCT3)	ORGANIC CATION/CARNITINE TRANSPORTER 3 (OCT3);ORGANIC CATION/CARNITINE TRANSPORTER 3 (ATOCT3)	8.93855	4.908	4.48429	3.76599	4.64862	164	Cluster2	-	-	down	down	-	-	-
AT1G16730.1	unknown protein 6 (UP6); Has 17 Blast hits to 17 proteins in 7 species: Archae - 0; Bacteria - 0; Metazoa - 0; Fungi - 0; Plants - 15; Viruses - 0; Other Eukaryotes - 2 (source: NCBI BLink).	UNKNOWN PROTEIN 6 (UP6)	UNKNOWN PROTEIN 6 (UP6)	3.68299	9.06179	9.78919	9.91733	9.03211	169	Cluster5	-	-	up	-	-	-	-
AT1G16770.1	unknown protein; Has 109 Blast hits to 109 proteins in 52 species: Archae - 0; Bacteria - 4; Metazoa - 0; Fungi - 71; Plants - 32; Viruses - 0; Other Eukaryotes - 2 (source: NCBI BLink).			3.1372	5.34799	5.64366	6.86672	5.41867	3	Cluster5	higher in dormant seeds than in after-rippened seeds dorm than AR	-	up	-	-	-	-
AT1G16850.1	unknown protein; FUNCTIONS IN: molecular_function unknown; INVOLVED IN: response to salt stress; LOCATED IN: endomembrane system; EXPRESSED IN: leaf apex, leaf whorl, male gametophyte, flower, leaf; EXPRESSED DURING: LP.06 six leaves visible, LP.04 four leaves visible, LP.10 ten leaves visible, petal differentiation and expansion stage, LP.08 eight leaves visible; BEST Arabidopsis thaliana protei…			4.09366	9.63237	9.43897	9.5027	9.45416	145	Cluster5	-	-	up	up	-	-	-
AT1G16880.1	Encodes a ACT domain-containing protein. The ACT domain, named after bacterial aspartate kinase, chorismate mutase and TyrA (prephenate dehydrogenase), is a regulatory domain that serves as an amino acid-binding site in feedback-regulated amino acid metabolic enzymes.	ACT DOMAIN REPEATS 11 (ACR11)	ACT DOMAIN REPEATS 11 (ACR11)	9.28246	8.78552	6.92307	6.40594	7.29163	10	Cluster1	-	-	down	-	-	-	-
AT1G16880.2	Encodes a ACT domain-containing protein. The ACT domain, named after bacterial aspartate kinase, chorismate mutase and TyrA (prephenate dehydrogenase), is a regulatory domain that serves as an amino acid-binding site in feedback-regulated amino acid metabolic enzymes.	ACT DOMAIN REPEATS 11 (ACR11)	ACT DOMAIN REPEATS 11 (ACR11)	8.35749	7.78361	5.97188	5.57082	6.53027	12	Cluster2	-	-	down	-	-	-	-
AT1G17345.1	SAUR-like auxin-responsive protein family ; CONTAINS InterPro DOMAIN/s: Auxin responsive SAUR protein (InterPro:IPR003676); BEST Arabidopsis thaliana protein match is: SAUR-like auxin-responsive protein family (TAIR:AT1G72430.1); Has 128 Blast hits to 128 proteins in 13 species: Archae - 0; Bacteria - 0; Metazoa - 0; Fungi - 0; Plants - 128; Viruses - 0; Other Eukaryotes - 0 (source: NCBI BLink).			6.43884	3.09936	2.70267	2.69111	2.97629	154	Cluster2	-	-	down	-	-	-	-
AT1G17430.1	alpha/beta-Hydrolases superfamily protein; FUNCTIONS IN: hydrolase activity; INVOLVED IN: biological_process unknown; LOCATED IN: endomembrane system; EXPRESSED IN: 24 plant structures; EXPRESSED DURING: 13 growth stages; CONTAINS InterPro DOMAIN/s: Alpha/beta hydrolase fold-1 (InterPro:IPR000073); BEST Arabidopsis thaliana protein match is: alpha/beta-Hydrolases superfamily protein (TAIR:AT1G726…			5.67982	7.1785	7.80491	7.98632	8.05193	29	Cluster5	-	-	up	-	-	-	-
AT1G17810.1	beta-tonoplast intrinsic protein (beta-TIP) mRNA, complete	BETA-TONOPLAST INTRINSIC PROTEIN (BETA-TIP)	BETA-TONOPLAST INTRINSIC PROTEIN (BETA-TIP)	2.77265	5.58934	7.47148	8.62341	8.24249	72	Cluster4	higher in dormant seeds than in after-rippened seeds dorm than AR	-	up	-	-	yes	-
AT1G18330.1	EARLY-PHYTOCHROME-RESPONSIVE1	EARLY-PHYTOCHROME-RESPONSIVE1 (EPR1)	EARLY-PHYTOCHROME-RESPONSIVE1 (EPR1);REVEILLE 7 (RVE7)	6.97097	4.43999	5.45947	6.97108	9.41553	1	Cluster3	-	-	-	-	-	-	-
AT1G18330.2	EARLY-PHYTOCHROME-RESPONSIVE1	EARLY-PHYTOCHROME-RESPONSIVE1 (EPR1)	REVEILLE 7 (RVE7);EARLY-PHYTOCHROME-RESPONSIVE1 (EPR1)	6.69159	4.38829	5.11923	6.46387	8.88627	1	Cluster3	-	-	-	-	-	-	-
AT1G19180.1	JAZ1 is a nuclear-localized protein involved in jasmonate signaling. JAZ1 transcript levels rise in response to a jasmonate stimulus. JAZ1 can interact with the COI1 F-box subunit of an SCF E3 ubiquitin ligase in a yeast-two-hybrid assay only in the presence of jasmonate-isoleucine (JA-ILE) or coronatine. Application of jasmonate methyl ester to Arabidopsis roots reduces the levels of a JAZ1:GUS …	JASMONATE-ZIM-DOMAIN PROTEIN 1 (JAZ1)	JASMONATE-ZIM-DOMAIN PROTEIN 1 (JAZ1); (TIFY10A)	8.92879	6.58409	6.44116	6.60932	6.93997	88	Cluster2	-	-	down	up	yes	-	-
AT1G19180.2	JAZ1 is a nuclear-localized protein involved in jasmonate signaling. JAZ1 transcript levels rise in response to a jasmonate stimulus. JAZ1 can interact with the COI1 F-box subunit of an SCF E3 ubiquitin ligase in a yeast-two-hybrid assay only in the presence of jasmonate-isoleucine (JA-ILE) or coronatine. Application of jasmonate methyl ester to Arabidopsis roots reduces the levels of a JAZ1:GUS …	JASMONATE-ZIM-DOMAIN PROTEIN 1 (JAZ1)	(TIFY10A);JASMONATE-ZIM-DOMAIN PROTEIN 1 (JAZ1)	8.06426	5.90559	5.7453	5.92319	6.17035	99	Cluster2	-	-	down	-	yes	-	-
AT1G19376.1	snoRNA; snoRNA			8.61991	8.31725	7.29908	6.21827	6.87248	13	Cluster1	-	-	-	-	-	-	-
AT1G19380.1	Protein of unknown function (DUF1195); CONTAINS InterPro DOMAIN/s: Protein of unknown function DUF1195 (InterPro:IPR010608); BEST Arabidopsis thaliana protein match is: Protein of unknown function (DUF1195) (TAIR:AT4G36660.1); Has 67 Blast hits to 67 proteins in 15 species: Archae - 0; Bacteria - 0; Metazoa - 0; Fungi - 0; Plants - 67; Viruses - 0; Other Eukaryotes - 0 (source: NCBI BLink).			6.91737	5.43656	5.15782	3.95801	3.63421	8	Cluster1	-	up	down	-	-	-	-
AT1G19394.1	unknown protein; Has 35333 Blast hits to 34131 proteins in 2444 species: Archae - 798; Bacteria - 22429; Metazoa - 974; Fungi - 991; Plants - 531; Viruses - 0; Other Eukaryotes - 9610 (source: NCBI BLink).			5.43536	6.21066	6.74706	7.78725	7.94818	57	Cluster4	-	-	up	-	-	-	-
AT1G19396.1	unknown protein.			6.24902	6.92168	7.97624	8.8035	9.13576	115	Cluster4	-	-	up	-	-	-	-
AT1G19396.3	unknown protein.			6.24902	6.92168	7.97624	8.8035	9.13576	115	Cluster4	-	-	up	-	-	-	-
AT1G19397.1	unknown protein; Has 30201 Blast hits to 17322 proteins in 780 species: Archae - 12; Bacteria - 1396; Metazoa - 17338; Fungi - 3422; Plants - 5037; Viruses - 0; Other Eukaryotes - 2996 (source: NCBI BLink).			5.37126	6.01199	7.00133	7.55449	7.84283	77	Cluster4	-	-	up	-	-	-	-
AT1G19490.1	Basic-leucine zipper (bZIP) transcription factor family protein; FUNCTIONS IN: DNA binding, sequence-specific DNA binding transcription factor activity; INVOLVED IN: regulation of transcription, DNA-dependent; LOCATED IN: chloroplast; CONTAINS InterPro DOMAIN/s: Basic-leucine zipper (bZIP) transcription factor (InterPro:IPR004827), bZIP transcription factor, bZIP-1 (InterPro:IPR011616); BEST Arab…			6.74518	9.30063	9.21765	9.50856	9.36031	164	Cluster5	-	-	up	up	yes	-	-
AT1G19530.1	unknown protein; FUNCTIONS IN: molecular_function unknown; INVOLVED IN: N-terminal protein myristoylation, anaerobic respiration; LOCATED IN: cellular_component unknown; EXPRESSED IN: leaf apex, inflorescence meristem, hypocotyl, root, flower; EXPRESSED DURING: petal differentiation and expansion stage; Has 47 Blast hits to 47 proteins in 13 species: Archae - 0; Bacteria - 0; Metazoa - 0; Fungi -…			6.66439	9.10189	9.35777	8.99446	9.0755	21	Cluster5	higher in dormant seeds than in after-rippened seeds dorm than AR	-	up	-	-	-	-
AT1G19610.1	Predicted to encode a PR (pathogenesis-related) protein. Belongs to the plant defensin (PDF) family with the following members: At1g75830/PDF1.1, At5g44420/PDF1.2a, At2g26020/PDF1.2b, At5g44430/PDF1.2c, At2g26010/PDF1.3, At1g19610/PDF1.4, At1g55010/PDF1.5, At2g02120/PDF2.1, At2g02100/PDF2.2, At2g02130/PDF2.3, At1g61070/PDF2.4, At5g63660/PDF2.5, At2g02140/PDF2.6, At5g38330/PDF3.1 and At4g30070/PDF…	(PDF1.4)	(PDF1.4);LOW-MOLECULAR-WEIGHT CYSTEINE-RICH 78 (LCR78)	3.06555	3.31936	5.9982	7.8069	7.26841	11	Cluster4	higher in dormant seeds than in after-rippened seeds dorm than AR	-	up	-	-	-	-
AT1G20340.1	recombination and DNA-damage resistance protein (DRT112) One of two Arabidopsis plastocyanin genes. Predominant form, expressed 10x higher than PETE1. PETE2 is thought to be post-transcriptionally regulated via copper accumulation and is involved in copper homeostasis. Mutation of this gene does not have obvious effect on photosynthesis.	DNA-DAMAGE-REPAIR/TOLERATION PROTEIN 112 (DRT112)	PLASTOCYANIN 2 (PETE2);DNA-DAMAGE-REPAIR/TOLERATION PROTEIN 112 (DRT112)	8.93586	8.2842	6.88032	6.10234	5.83612	91	Cluster1	-	-	down	-	-	-	-
AT1G21680.1	DPP6 N-terminal domain-like protein; FUNCTIONS IN: molecular_function unknown; INVOLVED IN: biological_process unknown; LOCATED IN: plasma membrane, vacuole, plant-type cell wall; EXPRESSED IN: 25 plant structures; EXPRESSED DURING: 13 growth stages; CONTAINS InterPro DOMAIN/s: WD40-like Beta Propeller (InterPro:IPR011659), Six-bladed beta-propeller, TolB-like (InterPro:IPR011042); BEST Arabidops…			2.96978	4.77271	5.44921	7.2489	7.2558	38	Cluster4	higher in dormant seeds than in after-rippened seeds dorm than AR	up	up	up	-	-	-
AT1G21790.1	TRAM, LAG1 and CLN8 (TLC) lipid-sensing domain containing protein; FUNCTIONS IN: molecular_function unknown; INVOLVED IN: biological_process unknown; LOCATED IN: integral to membrane; EXPRESSED IN: 23 plant structures; EXPRESSED DURING: 15 growth stages; CONTAINS InterPro DOMAIN/s: TRAM/LAG1/CLN8 homology domain (InterPro:IPR006634); Has 174 Blast hits to 174 proteins in 42 species: Archae - 0; B…			4.65923	7.85747	7.29297	7.28538	7.09454	34	Cluster6	-	-	-	up	-	-	-
AT1G22370.1	UDP-glucosyl transferase 85A5 (UGT85A5); FUNCTIONS IN: transferase activity, transferring glycosyl groups, glucuronosyltransferase activity; INVOLVED IN: metabolic process; EXPRESSED IN: 15 plant structures; EXPRESSED DURING: 9 growth stages; CONTAINS InterPro DOMAIN/s: UDP-glucuronosyl/UDP-glucosyltransferase (InterPro:IPR002213); BEST Arabidopsis thaliana protein match is: UDP-glucosyl transfer…	UDP-GLUCOSYL TRANSFERASE 85A5 (UGT85A5)	UDP-GLUCOSYL TRANSFERASE 85A5 (UGT85A5);UDP-GLUCOSYL TRANSFERASE 85A5 (AtUGT85A5)	3.957	5.79794	5.91153	7.01558	7.13218	13	Cluster4	higher in dormant seeds than in after-rippened seeds dorm than AR	-	up	up	-	-	-
AT1G22370.2	UDP-glucosyl transferase 85A5 (UGT85A5); FUNCTIONS IN: transferase activity, transferring glycosyl groups, glucuronosyltransferase activity; INVOLVED IN: metabolic process; EXPRESSED IN: 15 plant structures; EXPRESSED DURING: 9 growth stages; CONTAINS InterPro DOMAIN/s: UDP-glucuronosyl/UDP-glucosyltransferase (InterPro:IPR002213); BEST Arabidopsis thaliana protein match is: UDP-glucosyl transfer…	UDP-GLUCOSYL TRANSFERASE 85A5 (UGT85A5)	UDP-GLUCOSYL TRANSFERASE 85A5 (AtUGT85A5);UDP-GLUCOSYL TRANSFERASE 85A5 (UGT85A5)	3.98319	5.90451	6.01029	6.80512	6.94985	13	Cluster5	higher in dormant seeds than in after-rippened seeds dorm than AR	-	up	-	-	-	-
AT1G22600.1	Late embryogenesis abundant protein (LEA) family protein; FUNCTIONS IN: molecular_function unknown; INVOLVED IN: biological_process unknown; LOCATED IN: endomembrane system; EXPRESSED IN: stem, embryo, sperm cell, hypocotyl, flower; EXPRESSED DURING: petal differentiation and expansion stage, D bilateral stage; BEST Arabidopsis thaliana protein match is: late embryogenesis abundant domain-contain…			3.87964	8.56491	9.32608	9.60577	9.35416	195	Cluster5	-	-	up	-	-	-	yes
AT1G22890.1	unknown protein; FUNCTIONS IN: molecular_function unknown; INVOLVED IN: biological_process unknown; LOCATED IN: endomembrane system; EXPRESSED IN: 19 plant structures; EXPRESSED DURING: 11 growth stages; Has 17 Blast hits to 17 proteins in 2 species: Archae - 0; Bacteria - 0; Metazoa - 0; Fungi - 0; Plants - 17; Viruses - 0; Other Eukaryotes - 0 (source: NCBI BLink).			5.7525	5.3375	7.0663	8.3779	8.08167	2	Cluster4	-	-	-	-	-	-	-
AT1G23070.1	Protein of unknown function (DUF300); CONTAINS InterPro DOMAIN/s: Protein of unknown function DUF300 (InterPro:IPR005178); BEST Arabidopsis thaliana protein match is: Protein of unknown function (DUF300) (TAIR:AT4G38360.2); Has 840 Blast hits to 837 proteins in 189 species: Archae - 0; Bacteria - 0; Metazoa - 286; Fungi - 190; Plants - 245; Viruses - 0; Other Eukaryotes - 119 (source: NCBI BLink).			2.90727	7.06942	7.85389	8.14398	8.03068	195	Cluster5	higher in dormant seeds than in after-rippened seeds dorm than AR	-	up	-	-	-	-
AT1G23100.1	GroES-like family protein; FUNCTIONS IN: ATP binding; INVOLVED IN: protein folding; LOCATED IN: mitochondrion; EXPRESSED IN: 19 plant structures; EXPRESSED DURING: 11 growth stages; CONTAINS InterPro DOMAIN/s: Chaperonin Cpn10 (InterPro:IPR020818), GroES-like (InterPro:IPR011032), Chaperonin Cpn10, conserved site (InterPro:IPR018369), Chaperonin Cpn10, subgroup (InterPro:IPR001476); BEST Arabidop…			8.94491	8.88864	8.22628	6.91867	6.44138	97	Cluster1	higher in after-rippened seeds than in dormant seeds AR than dorm	-	down	-	-	-	-
AT1G23720.1	Proline-rich extensin-like family protein; FUNCTIONS IN: structural constituent of cell wall; INVOLVED IN: plant-type cell wall organization; EXPRESSED IN: hypocotyl, root, carpel; EXPRESSED DURING: petal differentiation and expansion stage; CONTAINS InterPro DOMAIN/s: Extensin-like repeat (InterPro:IPR006706); BEST Arabidopsis thaliana protein match is: Proline-rich extensin-like family protein …			8.78594	5.94537	4.15668	5.82178	7.26048	1	Cluster2	-	-	down	-	-	-	-
AT1G24020.1	MLP-like protein 423 (MLP423); INVOLVED IN: response to biotic stimulus, defense response; LOCATED IN: membrane; EXPRESSED IN: 23 plant structures; EXPRESSED DURING: 15 growth stages; CONTAINS InterPro DOMAIN/s: Bet v I allergen (InterPro:IPR000916); BEST Arabidopsis thaliana protein match is: MLP-like protein 28 (TAIR:AT1G70830.3); Has 1440 Blast hits to 1404 proteins in 125 species: Archae - 0;…	MLP-LIKE PROTEIN 423 (MLP423)	MLP-LIKE PROTEIN 423 (MLP423)	6.9783	3.90528	2.67088	2.67905	3.34213	111	Cluster2	-	-	down	down	-	-	-
AT1G24090.1	RNase H family protein; FUNCTIONS IN: ribonuclease H activity, nucleic acid binding; INVOLVED IN: biological_process unknown; EXPRESSED IN: 11 plant structures; EXPRESSED DURING: 6 growth stages; CONTAINS InterPro DOMAIN/s: Ribosomal protein L9/RNase H1, N-terminal (InterPro:IPR009027), Polynucleotidyl transferase, ribonuclease H fold (InterPro:IPR012337), Ribonuclease H (InterPro:IPR002156); BES…			7.01948	6.98025	5.87978	5.10147	4.2335	54	Cluster1	-	-	-	-	-	-	-
AT1G24575.1	unknown protein; Has 7 Blast hits to 7 proteins in 2 species: Archae - 0; Bacteria - 0; Metazoa - 0; Fungi - 0; Plants - 7; Viruses - 0; Other Eukaryotes - 0 (source: NCBI BLink).			4.59252	6.34384	7.30876	7.04752	7.32782	3	Cluster5	-	-	up	-	-	-	-
AT1G24580.1	RING/U-box superfamily protein; FUNCTIONS IN: zinc ion binding; LOCATED IN: endomembrane system; CONTAINS InterPro DOMAIN/s: Zinc finger, RING-type (InterPro:IPR001841), Zinc finger, C3HC4 RING-type (InterPro:IPR018957); BEST Arabidopsis thaliana protein match is: RING/U-box superfamily protein (TAIR:AT1G67856.1); Has 35333 Blast hits to 34131 proteins in 2444 species: Archae - 798; Bacteria - 22…			5.80319	9.78172	8.7921	8.29579	8.39472	2	Cluster6	-	-	up	up	-	-	-
AT1G25400.1	unknown protein; BEST Arabidopsis thaliana protein match is: unknown protein (TAIR:AT1G68440.1); Has 21 Blast hits to 21 proteins in 6 species: Archae - 0; Bacteria - 0; Metazoa - 0; Fungi - 0; Plants - 21; Viruses - 0; Other Eukaryotes - 0 (source: NCBI BLink).			6.7478	3.76769	2.85492	3.22954	2.88161	100	Cluster2	-	-	down	up	-	-	-
AT1G25400.2	unknown protein; FUNCTIONS IN: molecular_function unknown; INVOLVED IN: biological_process unknown; LOCATED IN: cellular_component unknown; EXPRESSED IN: 20 plant structures; EXPRESSED DURING: 10 growth stages; BEST Arabidopsis thaliana protein match is: unknown protein (TAIR:AT1G68440.1).			6.7478	3.76769	2.85492	3.22954	2.88161	100	Cluster2	-	-	down	-	-	-	-
AT1G25422.1	unknown protein; FUNCTIONS IN: molecular_function unknown; INVOLVED IN: biological_process unknown; LOCATED IN: cellular_component unknown; BEST Arabidopsis thaliana protein match is: unknown protein (TAIR:AT1G68500.1); Has 16 Blast hits to 16 proteins in 6 species: Archae - 0; Bacteria - 0; Metazoa - 0; Fungi - 0; Plants - 16; Viruses - 0; Other Eukaryotes - 0 (source: NCBI BLink).			2.97058	5.97192	6.5699	6.99753	6.49744	154	Cluster5	-	-	up	-	-	-	-
AT1G25560.1	Encodes a member of the RAV transcription factor family that contains AP2 and B3 binding domains. Involved in the regulation of flowering under long days. Loss of function results in early flowering. Overexpression causes late flowering and repression of expression of FT. Novel transcriptional regulator involved in ethylene signaling. Promoter bound by EIN3. EDF1 in turn, binds to promoter elemen…	TEMPRANILLO 1 (TEM1)	TEMPRANILLO 1 (TEM1);ETHYLENE RESPONSE DNA BINDING FACTOR 1 (EDF1)	6.92305	4.27354	3.23305	3.81033	5.69817	1	Cluster2	-	-	down	up	-	-	-
AT1G26665.1	Mediator complex, subunit Med10; FUNCTIONS IN: RNA polymerase II transcription mediator activity; INVOLVED IN: regulation of transcription from RNA polymerase II promoter; LOCATED IN: mediator complex; EXPRESSED IN: 24 plant structures; EXPRESSED DURING: 15 growth stages; CONTAINS InterPro DOMAIN/s: Mediator complex, subunit Med10 (InterPro:IPR019145); BEST Arabidopsis thaliana protein match is: …			7.4623	7.88981	8.5476	9.34338	9.77245	144	Cluster4	-	-	up	-	-	-	-
AT1G26665.2	Mediator complex, subunit Med10; FUNCTIONS IN: RNA polymerase II transcription mediator activity; INVOLVED IN: regulation of transcription from RNA polymerase II promoter; LOCATED IN: mediator complex; EXPRESSED IN: 24 plant structures; EXPRESSED DURING: 15 growth stages; CONTAINS InterPro DOMAIN/s: Mediator complex, subunit Med10 (InterPro:IPR019145); BEST Arabidopsis thaliana protein match is: …			7.4623	7.88981	8.5476	9.34338	9.77245	144	Cluster4	-	-	up	-	-	-	-
AT1G26770.1	Encodes an expansin. Naming convention from the Expansin Working Group (Kende et al, Plant Mol Bio). Involved in the formation of nematode-induced syncytia in roots of Arabidopsis thaliana.	EXPANSIN A10 (EXPA10)	ARABIDOPSIS THALIANA EXPANSIN ALPHA 1.1 (ATHEXP ALPHA 1.1);EXPANSIN A10 (ATEXPA10);ARABIDOPSIS THALIANA EXPANSIN 10 (ATEXP10);EXPANSIN 10 (EXP10);ARABIDOPSIS THALIANA EXPANSIN 10 (AT-EXP10);EXPANSIN A10 (EXPA10)	8.72493	6.68477	6.4999	4.82647	5.63728	3	Cluster1	higher in after-rippened seeds than in dormant seeds AR than dorm	-	-	-	-	-	-
AT1G26770.2	Encodes an expansin. Naming convention from the Expansin Working Group (Kende et al, Plant Mol Bio). Involved in the formation of nematode-induced syncytia in roots of Arabidopsis thaliana.	EXPANSIN A10 (EXPA10)	ARABIDOPSIS THALIANA EXPANSIN ALPHA 1.1 (ATHEXP ALPHA 1.1);ARABIDOPSIS THALIANA EXPANSIN 10 (ATEXP10);ARABIDOPSIS THALIANA EXPANSIN 10 (AT-EXP10);EXPANSIN A10 (ATEXPA10);EXPANSIN A10 (EXPA10);EXPANSIN 10 (EXP10)	8.83377	7.13848	6.73192	5.17275	6.04427	11	Cluster1	higher in after-rippened seeds than in dormant seeds AR than dorm	-	-	-	-	-	-
AT1G26840.1	Origin Recognition Complex subunit 6. Involved in the initiation of DNA replication. Regulated transcriptionally during cell cycle, peaking at G1/S-phase. Target of E2F/DF family of transcription factors.	ORIGIN RECOGNITION COMPLEX PROTEIN 6 (ORC6)	ORIGIN RECOGNITION COMPLEX PROTEIN 6 (ORC6);ARABIDOPSIS THALIANA ORIGIN RECOGNITION COMPLEX PROTEIN 6 (ATORC6)	7.31939	6.90433	6.90308	5.35257	4.47419	36	Cluster1	-	-	down	-	-	-	-
AT1G27020.1	unknown protein; BEST Arabidopsis thaliana protein match is: unknown protein (TAIR:AT1G27030.1); Has 514 Blast hits to 514 proteins in 175 species: Archae - 0; Bacteria - 311; Metazoa - 0; Fungi - 0; Plants - 65; Viruses - 0; Other Eukaryotes - 138 (source: NCBI BLink).			8.06159	6.40942	4.1726	4.90054	4.52119	8	Cluster2	-	-	down	-	-	-	-
AT1G27461.1	unknown protein; Has 30201 Blast hits to 17322 proteins in 780 species: Archae - 12; Bacteria - 1396; Metazoa - 17338; Fungi - 3422; Plants - 5037; Viruses - 0; Other Eukaryotes - 2996 (source: NCBI BLink).			5.58123	9.99734	9.96991	10.2197	10.0987	165	Cluster5	-	-	up	-	-	yes	-
AT1G27730.1	Related to Cys2/His2-type zinc-finger proteins found in higher plants. Compensated for a subset of calcineurin deficiency in yeast. Salt tolerance produced by ZAT10 appeared to be partially dependent on ENA1/PMR2, a P-type ATPase required for Li+ and Na+ efflux in yeast. The protein is localized to the nucleus, acts as a transcriptional repressor and is responsive to chitin oligomers. Also involv…	SALT TOLERANCE ZINC FINGER (STZ)	(ZAT10);SALT TOLERANCE ZINC FINGER (STZ)	8.39416	4.98398	3.93297	6.35373	5.88466	1	Cluster2	higher in dormant seeds than in after-rippened seeds dorm than AR	-	-	up	yes	-	-
AT1G27990.1	unknown protein; BEST Arabidopsis thaliana protein match is: unknown protein (TAIR:AT5G52420.1); Has 86 Blast hits to 86 proteins in 15 species: Archae - 0; Bacteria - 0; Metazoa - 0; Fungi - 0; Plants - 84; Viruses - 0; Other Eukaryotes - 2 (source: NCBI BLink).			2.913	9.1916	9.80815	10.2974	9.70735	193	Cluster5	-	-	up	-	-	yes	-
AT1G28330.4	dormancy-associated protein (DRM1)			7.1048	8.45676	8.73162	9.4033	9.57225	41	Cluster4	higher in dormant seeds than in after-rippened seeds dorm than AR	-	up	-	-	-	-
AT1G28640.1	GDSL-like Lipase/Acylhydrolase superfamily protein; FUNCTIONS IN: lipase activity, hydrolase activity, acting on ester bonds, carboxylesterase activity; INVOLVED IN: glycerol biosynthetic process, lipid metabolic process; LOCATED IN: endomembrane system; CONTAINS InterPro DOMAIN/s: Lipase, GDSL (InterPro:IPR001087); BEST Arabidopsis thaliana protein match is: GDSL-like Lipase/Acylhydrolase superf…			3.04742	3.40957	5.72669	7.07824	6.98468	70	Cluster4	-	-	-	-	-	-	-
AT1G29025.1	Calcium-binding EF-hand family protein; FUNCTIONS IN: calcium ion binding; LOCATED IN: endomembrane system; CONTAINS InterPro DOMAIN/s: EF-Hand 1, calcium-binding site (InterPro:IPR018247), EF-HAND 2 (InterPro:IPR018249), Calcium-binding EF-hand (InterPro:IPR002048), EF-hand-like domain (InterPro:IPR011992); BEST Arabidopsis thaliana protein match is: Calcium-binding EF-hand family protein (TAIR:…			6.46692	2.76168	2.86215	2.51212	2.85462	147	Cluster2	-	-	down	-	-	-	-
AT1G29080.1	Papain family cysteine protease; FUNCTIONS IN: cysteine-type endopeptidase activity, cysteine-type peptidase activity; INVOLVED IN: proteolysis; LOCATED IN: endomembrane system; CONTAINS InterPro DOMAIN/s: Peptidase C1A, papain (InterPro:IPR013128), Proteinase inhibitor I29, cathepsin propeptide (InterPro:IPR013201), Peptidase C1A, papain C-terminal (InterPro:IPR000668), Peptidase, cysteine pepti…			9.18518	7.0374	8.27144	6.24493	6.31975	1	Cluster1	-	-	down	-	-	-	-
AT1G29090.1	Cysteine proteinases superfamily protein; FUNCTIONS IN: cysteine-type endopeptidase activity, cysteine-type peptidase activity; INVOLVED IN: proteolysis; LOCATED IN: endomembrane system; EXPRESSED IN: sperm cell; CONTAINS InterPro DOMAIN/s: Peptidase C1A, papain (InterPro:IPR013128), Proteinase inhibitor I29, cathepsin propeptide (InterPro:IPR013201), Peptidase C1A, papain C-terminal (InterPro:IP…			9.07555	5.9859	4.0552	3.26394	3.07604	12	Cluster1	-	-	-	-	-	-	-
AT1G29230.1	Encodes a member of the SNF1-related kinase (SnRK) gene family (SnRK3.20), which has also been reported as a member of the CBL-interacting protein kinases (CIPK18).	CBL-INTERACTING PROTEIN KINASE 18 (CIPK18)	WPL4-LIKE 1 (WL1);WPL4-LIKE 1 (ATWL1);SNF1-RELATED PROTEIN KINASE 3.20 (SnRK3.20);CBL-INTERACTING PROTEIN KINASE 18 (CIPK18); (ATCIPK18)	3.35581	5.11126	5.75041	6.46963	6.85201	26	Cluster4	-	-	-	up	-	-	-
AT1G29355.1	unknown protein; Has 31 Blast hits to 31 proteins in 20 species: Archae - 0; Bacteria - 0; Metazoa - 20; Fungi - 2; Plants - 3; Viruses - 0; Other Eukaryotes - 6 (source: NCBI BLink).			4.07352	5.25815	5.83417	7.089	7.54414	67	Cluster4	-	-	up	-	-	-	-
AT1G29357.1	Potential natural antisense gene, locus overlaps with AT1G29355			4.53278	5.70475	6.40058	7.7858	8.25885	93	Cluster4	-	-	up	-	-	-	-
AT1G29357.2	Potential natural antisense gene, locus overlaps with AT1G29355			3.85491	4.81973	5.40632	6.50499	6.912	79	Cluster4	-	-	up	-	-	-	-
AT1G29465.1	unknown protein; FUNCTIONS IN: molecular_function unknown; INVOLVED IN: biological_process unknown; LOCATED IN: endomembrane system; Has 30201 Blast hits to 17322 proteins in 780 species: Archae - 12; Bacteria - 1396; Metazoa - 17338; Fungi - 3422; Plants - 5037; Viruses - 0; Other Eukaryotes - 2996 (source: NCBI BLink).			4.96922	4.90929	6.06564	7.15406	7.80498	67	Cluster4	-	-	up	-	-	-	-
AT1G29520.1	AWPM-19-like family protein; FUNCTIONS IN: molecular_function unknown; INVOLVED IN: biological_process unknown; LOCATED IN: endomembrane system, membrane; EXPRESSED IN: 22 plant structures; EXPRESSED DURING: 13 growth stages; CONTAINS InterPro DOMAIN/s: AWPM-19-like (InterPro:IPR008390); BEST Arabidopsis thaliana protein match is: AWPM-19-like family protein (TAIR:AT5G46530.1); Has 177 Blast hits…			8.22933	7.93485	6.51209	4.57435	3.58802	38	Cluster1	-	-	down	-	-	-	-
AT1G29670.1	GDSL-like Lipase/Acylhydrolase superfamily protein; FUNCTIONS IN: hydrolase activity, acting on ester bonds, carboxylesterase activity; INVOLVED IN: lipid metabolic process; LOCATED IN: apoplast, cell wall, chloroplast; EXPRESSED IN: 23 plant structures; EXPRESSED DURING: 14 growth stages; CONTAINS InterPro DOMAIN/s: Lipase, GDSL (InterPro:IPR001087); BEST Arabidopsis thaliana protein match is: G…			8.10341	6.81159	4.3197	4.52134	6.03387	14	Cluster2	-	-	down	-	-	-	-
AT1G29680.1	Protein of unknown function (DUF1264); CONTAINS InterPro DOMAIN/s: Protein of unknown function DUF1264 (InterPro:IPR010686); BEST Arabidopsis thaliana protein match is: Protein of unknown function (DUF1264) (TAIR:AT5G45690.1); Has 286 Blast hits to 286 proteins in 122 species: Archae - 0; Bacteria - 120; Metazoa - 0; Fungi - 64; Plants - 100; Viruses - 0; Other Eukaryotes - 2 (source: NCBI BLink).			3.18952	5.25197	7.11651	7.98398	6.28437	27	Cluster5	-	-	up	-	-	yes	-
AT1G30380.1	Encodes subunit K of photosystem I reaction center.	PHOTOSYSTEM I SUBUNIT K (PSAK)	PHOTOSYSTEM I SUBUNIT K (PSAK)	7.78092	6.35851	3.96396	4.55225	4.30438	11	Cluster2	-	-	down	-	-	-	-
AT1G30500.1	nuclear factor Y, subunit A7 (NF-YA7); FUNCTIONS IN: sequence-specific DNA binding transcription factor activity, specific transcriptional repressor activity; INVOLVED IN: negative regulation of gene-specific transcription, regulation of transcription, DNA-dependent; LOCATED IN: CCAAT-binding factor complex, nucleus; EXPRESSED IN: 19 plant structures; EXPRESSED DURING: 8 growth stages; CONTAINS I…	NUCLEAR FACTOR Y, SUBUNIT A7 (NF-YA7)	NUCLEAR FACTOR Y, SUBUNIT A7 (NF-YA7)	5.18937	6.48754	7.24493	8.09558	8.13758	74	Cluster4	higher in dormant seeds than in after-rippened seeds dorm than AR	-	up	-	yes	-	-
AT1G30500.2	nuclear factor Y, subunit A7 (NF-YA7); FUNCTIONS IN: sequence-specific DNA binding transcription factor activity, specific transcriptional repressor activity; INVOLVED IN: negative regulation of gene-specific transcription, regulation of transcription, DNA-dependent; LOCATED IN: CCAAT-binding factor complex, nucleus; EXPRESSED IN: 19 plant structures; EXPRESSED DURING: 8 growth stages; CONTAINS I…	NUCLEAR FACTOR Y, SUBUNIT A7 (NF-YA7)	NUCLEAR FACTOR Y, SUBUNIT A7 (NF-YA7)	5.18937	6.48754	7.24493	8.09558	8.13758	74	Cluster4	higher in dormant seeds than in after-rippened seeds dorm than AR	-	up	-	yes	-	-
AT1G30680.1	toprim domain-containing protein; FUNCTIONS IN: DNA helicase activity, nucleic acid binding, ATP binding; INVOLVED IN: DNA replication, DNA metabolic process; CONTAINS InterPro DOMAIN/s: Toprim domain, subgroup (InterPro:IPR006154), DNA helicase, DnaB-like, C-terminal (InterPro:IPR007694), Toprim domain (InterPro:IPR006171); BEST Arabidopsis thaliana protein match is: nucleic acid binding;nucleic…			7.79248	7.67923	6.61905	5.43629	5.32535	55	Cluster1	-	-	down	-	-	-	-
AT1G31330.1	Encodes subunit F of photosystem I.	PHOTOSYSTEM I SUBUNIT F (PSAF)	PHOTOSYSTEM I SUBUNIT F (PSAF)	9.08102	8.45531	6.93427	6.63731	6.9667	32	Cluster1	-	-	down	-	-	-	-
AT1G31750.1	proline-rich family protein; BEST Arabidopsis thaliana protein match is: glycine-rich protein (TAIR:AT2G04063.1); Has 30775 Blast hits to 15451 proteins in 908 species: Archae - 8; Bacteria - 4096; Metazoa - 13079; Fungi - 3329; Plants - 5909; Viruses - 858; Other Eukaryotes - 3496 (source: NCBI BLink).			4.6913	7.88497	8.34922	8.83843	8.87502	180	Cluster5	higher in dormant seeds than in after-rippened seeds dorm than AR	-	up	up	-	-	-
AT1G31800.1	Encodes a protein with &#946;-ring carotenoid hydroxylase activity.	CYTOCHROME P450, FAMILY 97, SUBFAMILY A, POLYPEPTIDE 3 (CYP97A3)	LUTEIN DEFICIENT 5 (LUT5);"CYTOCHROME P450, FAMILY 97, SUBFAMILY A, POLYPEPTIDE 3" (CYP97A3)	7.69282	7.35528	6.07459	5.31526	4.93346	69	Cluster1	-	-	down	-	-	-	-
AT1G32560.1	Encodes LEA4-1, a member of the Late Embryogenesis Abundant (LEA) proteins which typically accumulate in response to low water availability conditions imposed during development or by the environment.	LATE EMBRYOGENESIS ABUNDANT 4-1 (AtLEA4-1)	LATE EMBRYOGENESIS ABUNDANT 4-1 (AtLEA4-1);LATE EMBRYOGENESIS ABUNDANT 4-1 (LEA4-1)	5.79568	11.025	11.2704	11.3296	11.271	172	Cluster5	-	-	up	up	-	yes	yes
AT1G32710.1	Cytochrome c oxidase, subunit Vib family protein; FUNCTIONS IN: cytochrome-c oxidase activity; LOCATED IN: mitochondrion; CONTAINS InterPro DOMAIN/s: Cytochrome c oxidase, subunit VIb (InterPro:IPR003213); BEST Arabidopsis thaliana protein match is: cytochrome C oxidase 6B (TAIR:AT1G22450.1); Has 415 Blast hits to 415 proteins in 150 species: Archae - 0; Bacteria - 0; Metazoa - 155; Fungi - 117; …			2.78693	5.3706	7.93912	8.19945	7.05806	59	Cluster5	-	-	-	-	-	-	-
AT1G32900.1	UDP-Glycosyltransferase superfamily protein; FUNCTIONS IN: protein binding, transferase activity, transferring glycosyl groups; INVOLVED IN: biosynthetic process, glucan biosynthetic process; LOCATED IN: chloroplast; EXPRESSED IN: 21 plant structures; EXPRESSED DURING: 13 growth stages; CONTAINS InterPro DOMAIN/s: Glycogen/starch synthases, ADP-glucose type (InterPro:IPR011835), Starch synthase, …	GRANULE BOUND STARCH SYNTHASE 1 (GBSS1)	GRANULE BOUND STARCH SYNTHASE 1 (GBSS1)	5.0543	7.91088	8.47991	9.47651	8.86853	126	Cluster5	-	-	up	down	-	-	-
AT1G33102.1	unknown protein; FUNCTIONS IN: molecular_function unknown; INVOLVED IN: biological_process unknown; LOCATED IN: cellular_component unknown; Has 30201 Blast hits to 17322 proteins in 780 species: Archae - 12; Bacteria - 1396; Metazoa - 17338; Fungi - 3422; Plants - 5037; Viruses - 0; Other Eukaryotes - 2996 (source: NCBI BLink).			3.43731	5.50177	6.66674	7.63309	7.4378	90	Cluster4	-	-	up	-	-	-	-
AT1G33600.1	Leucine-rich repeat (LRR) family protein; INVOLVED IN: signal transduction; LOCATED IN: cell wall, membrane, plant-type cell wall; EXPRESSED IN: 22 plant structures; EXPRESSED DURING: 13 growth stages; CONTAINS InterPro DOMAIN/s: Leucine-rich repeat-containing N-terminal domain, type 2 (InterPro:IPR013210), Leucine-rich repeat (InterPro:IPR001611); BEST Arabidopsis thaliana protein match is: Leuc…			7.6732	4.83017	3.60675	5.23502	4.34497	2	Cluster2	-	-	down	-	-	-	-
AT1G33610.1	Leucine-rich repeat (LRR) family protein; INVOLVED IN: signal transduction; LOCATED IN: endomembrane system; EXPRESSED IN: shoot apex, phloem, root, petiole, leaf; EXPRESSED DURING: LP.06 six leaves visible, LP.04 four leaves visible, LP.02 two leaves visible, LP.12 twelve leaves visible; CONTAINS InterPro DOMAIN/s: Leucine-rich repeat-containing N-terminal domain, type 2 (InterPro:IPR013210), Le…			7.61499	5.63581	5.03679	5.73644	6.07709	4	Cluster2	-	-	down	-	-	-	-
AT1G34315.1	unknown protein; FUNCTIONS IN: molecular_function unknown; INVOLVED IN: biological_process unknown; LOCATED IN: endomembrane system; BEST Arabidopsis thaliana protein match is: unknown protein (TAIR:AT3G31400.1); Has 4 Blast hits to 4 proteins in 1 species: Archae - 0; Bacteria - 0; Metazoa - 0; Fungi - 0; Plants - 4; Viruses - 0; Other Eukaryotes - 0 (source: NCBI BLink).			4.47381	4.67678	5.68453	6.58836	7.63725	74	Cluster4	-	-	up	-	-	-	-
AT1G35516.1	myb-like transcription factor family protein; CONTAINS InterPro DOMAIN/s: Myb transcription factor (InterPro:IPR015495); Has 12 Blast hits to 12 proteins in 1 species: Archae - 0; Bacteria - 0; Metazoa - 0; Fungi - 0; Plants - 12; Viruses - 0; Other Eukaryotes - 0 (source: NCBI BLink).			7.83118	8.48352	9.23497	9.89751	10.146	134	Cluster4	-	-	up	-	-	-	-
AT1G36390.1	Co-chaperone GrpE family protein; FUNCTIONS IN: copper ion binding; INVOLVED IN: protein folding, protein import into mitochondrial matrix; LOCATED IN: chloroplast, chloroplast stroma; EXPRESSED IN: 22 plant structures; EXPRESSED DURING: 13 growth stages; CONTAINS InterPro DOMAIN/s: GrpE nucleotide exchange factor (InterPro:IPR000740), GrpE nucleotide exchange factor, coiled-coil (InterPro:IPR013…			9.28754	9.08521	8.07587	7.12475	6.95445	114	Cluster1	-	-	down	down	-	-	-
AT1G36390.2	Co-chaperone GrpE family protein; FUNCTIONS IN: copper ion binding; INVOLVED IN: protein folding, protein import into mitochondrial matrix; LOCATED IN: chloroplast; EXPRESSED IN: 22 plant structures; EXPRESSED DURING: 13 growth stages; CONTAINS InterPro DOMAIN/s: GrpE nucleotide exchange factor (InterPro:IPR000740), GrpE nucleotide exchange factor, coiled-coil (InterPro:IPR013805), GrpE nucleotid…			9.3227	9.12558	8.10733	7.30821	7.13842	113	Cluster1	-	-	down	-	-	-	-
AT1G43560.1	thioredoxin Y2 (ty2); FUNCTIONS IN: electron carrier activity, protein disulfide oxidoreductase activity; INVOLVED IN: glycerol ether metabolic process, cell redox homeostasis; LOCATED IN: chloroplast stroma, chloroplast; EXPRESSED IN: 22 plant structures; EXPRESSED DURING: 13 growth stages; CONTAINS InterPro DOMAIN/s: Thioredoxin fold (InterPro:IPR012335), Thioredoxin, core (InterPro:IPR015467),…	THIOREDOXIN Y2 (ty2)	THIOREDOXIN Y2 (ty2);THIOREDOXIN Y2 (Aty2)	8.50809	8.09474	6.88448	5.75439	5.9097	93	Cluster1	-	-	down	-	-	-	-
AT1G43780.1	serine carboxypeptidase-like 44 (scpl44); FUNCTIONS IN: serine-type carboxypeptidase activity; INVOLVED IN: proteolysis; LOCATED IN: endomembrane system; EXPRESSED IN: 10 plant structures; EXPRESSED DURING: 4 anthesis, F mature embryo stage, petal differentiation and expansion stage, E expanded cotyledon stage; CONTAINS InterPro DOMAIN/s: Peptidase S10, serine carboxypeptidase (InterPro:IPR001563…	SERINE CARBOXYPEPTIDASE-LIKE 44 (scpl44)	SERINE CARBOXYPEPTIDASE-LIKE 44 (scpl44)	10.3242	10.2143	8.99634	5.96347	6.06126	40	Cluster1	higher in after-rippened seeds than in dormant seeds AR than dorm	-	-	-	-	-	-
AT1G43800.1	Plant stearoyl-acyl-carrier-protein desaturase family protein; FUNCTIONS IN: acyl-[acyl-carrier-protein] desaturase activity, oxidoreductase activity, transition metal ion binding; INVOLVED IN: oxidation reduction, fatty acid metabolic process, fatty acid biosynthetic process; LOCATED IN: membrane; EXPRESSED IN: 9 plant structures; EXPRESSED DURING: 6 growth stages; CONTAINS InterPro DOMAIN/s: Ri…	FLORAL TRANSITION AT THE MERISTEM1 (FTM1)	FLORAL TRANSITION AT THE MERISTEM1 (FTM1)	8.9366	8.64886	7.53733	3.34513	3.23264	48	Cluster1	-	-	-	down	-	-	-
AT1G44000.1	unknown protein; BEST Arabidopsis thaliana protein match is: unknown protein (TAIR:AT4G11911.1); Has 216 Blast hits to 212 proteins in 76 species: Archae - 0; Bacteria - 96; Metazoa - 0; Fungi - 0; Plants - 118; Viruses - 0; Other Eukaryotes - 2 (source: NCBI BLink).			8.25609	7.02158	6.10083	5.47667	5.98539	50	Cluster2	-	-	down	down	-	-	-
AT1G44575.1	Encoding PSII-S (CP22), a ubiquitous pigment-binding protein associated with photosystem II (PSII) of higher plants. Involved in nonphotochemical quenching rather than in photosynthesis. Mutant has a normal violaxanthin cycle but has a limited capacity of quenching singlet excited chlorophylls and is tolerant to lipid peroxidation.	NONPHOTOCHEMICAL QUENCHING 4 (NPQ4)	NONPHOTOCHEMICAL QUENCHING 4 (NPQ4);PHOTOSYSTEM II SUBUNIT S (PSBS); (CP22)	9.45181	8.476	6.89265	6.45522	7.77229	12	Cluster2	-	-	down	down	-	-	-
AT1G44575.2	Encoding PSII-S (CP22), a ubiquitous pigment-binding protein associated with photosystem II (PSII) of higher plants. Involved in nonphotochemical quenching rather than in photosynthesis. Mutant has a normal violaxanthin cycle but has a limited capacity of quenching singlet excited chlorophylls and is tolerant to lipid peroxidation.	NONPHOTOCHEMICAL QUENCHING 4 (NPQ4)	(CP22);NONPHOTOCHEMICAL QUENCHING 4 (NPQ4);PHOTOSYSTEM II SUBUNIT S (PSBS)	8.63657	7.30539	6.03623	5.67022	7.19115	9	Cluster2	-	-	down	-	-	-	-
AT1G45474.1	Encodes a component of the light harvesting complex of photosystem I.	PHOTOSYSTEM I LIGHT HARVESTING COMPLEX GENE 5 (LHCA5)	PHOTOSYSTEM I LIGHT HARVESTING COMPLEX GENE 5 (LHCA5)	7.95175	7.36488	5.99381	5.16699	5.91525	11	Cluster1	-	-	down	-	-	-	-
AT1G45474.2	Encodes a component of the light harvesting complex of photosystem I.	PHOTOSYSTEM I LIGHT HARVESTING COMPLEX GENE 5 (LHCA5)	PHOTOSYSTEM I LIGHT HARVESTING COMPLEX GENE 5 (LHCA5)	8.32002	7.85001	6.53544	5.62487	6.12017	29	Cluster1	-	-	down	-	-	-	-
AT1G46554.1	other RNA			5.64572	8.77974	9.27351	9.70519	9.5004	208	Cluster5	-	-	up	-	-	-	-
AT1G47128.1	cysteine proteinase precursor-like protein/ dehydration stress-responsive gene (RD21). Has been shown to have peptide ligase activity and protease activity in vitro. RD21 is involved in immunity to the necrotrophic fungal pathogen Botrytis cinerea.	ESPONSIVE TO DEHYDRATION 21A (RD21A)	RESPONSIVE TO DEHYDRATION 21 (RD21);ESPONSIVE TO DEHYDRATION 21A (RD21A)	10.3387	9.40636	8.79646	8.12496	9.06786	1	Cluster2	-	-	down	up	-	-	-
AT1G47600.1	Encodes a myrosinase. Over-expression led to a glucosinolate profile change.	BETA GLUCOSIDASE 34 (BGLU34)	BETA GLUCOSIDASE 34 (BGLU34);THIOGLUCOSIDE GLUCOHYDROLASE 4 (TGG4)	3.0277	2.69738	2.4013	3.0968	7.3826	3	Cluster3	-	-	-	-	-	-	-
AT1G47600.2	Encodes a myrosinase. Over-expression led to a glucosinolate profile change.	BETA GLUCOSIDASE 34 (BGLU34)	BETA GLUCOSIDASE 34 (BGLU34)	3.0277	2.69738	2.4013	3.0968	7.3826	3	Cluster3	-	-	-	-	-	-	-
AT1G47603.1	Member of a family of proteins related to PUP1, a purine transporter. May be involved in the transport of purine and purine derivatives such as cytokinins, across the plasma membrane.	PURINE PERMEASE 19 (PUP19)	PURINE PERMEASE 19 (ATPUP19);PURINE PERMEASE 19 (PUP19)	6.76129	4.75168	3.58654	3.48985	3.63575	16	Cluster2	-	-	down	-	-	-	-
AT1G47840.1	Encodes a putative hexokinase.	HEXOKINASE 3 (HXK3)	HEXOKINASE 3 (HXK3)	8.70734	7.02848	6.4323	6.24651	6.26568	125	Cluster2	-	-	down	-	-	-	-
AT1G47980.1	unknown protein; FUNCTIONS IN: molecular_function unknown; INVOLVED IN: biological_process unknown; LOCATED IN: endomembrane system; EXPRESSED IN: 6 plant structures; EXPRESSED DURING: 4 anthesis, F mature embryo stage, petal differentiation and expansion stage, E expanded cotyledon stage; BEST Arabidopsis thaliana protein match is: unknown protein (TAIR:AT3G62730.1); Has 169 Blast hits to 169 pr…			2.68458	6.18158	8.36529	8.99968	8.59309	83	Cluster5	-	-	up	-	-	yes	-
AT1G48130.1	encodes a protein similar to the 1-cysteine (1-Cys) peroxiredoxin family of antioxidants. Expression is limited to seed (aleurone and embryo) and is not induced by ABA or drought.	1-CYSTEINE PEROXIREDOXIN 1 (PER1)	1-CYSTEINE PEROXIREDOXIN 1 (PER1);1-CYSTEINE PEROXIREDOXIN 1 (ATPER1)	3.91545	9.02241	10.5203	10.7294	10.3212	202	Cluster5	-	-	up	-	-	yes	-
AT1G48470.1	Encodes cytosolic glutamine synthase isozyme. Expression of mRNA is not detectable in roots.	GLUTAMINE SYNTHETASE 1;5 (GLN1;5)	GLUTAMINE SYNTHETASE 1;5 (GLN1;5)	4.59694	7.22724	9.3145	9.37568	8.37606	60	Cluster5	-	-	up	-	-	-	-
AT1G48540.1	Outer arm dynein light chain 1 protein; BEST Arabidopsis thaliana protein match is: Outer arm dynein light chain 1 protein (TAIR:AT3G17920.1); Has 8139 Blast hits to 5951 proteins in 446 species: Archae - 0; Bacteria - 3162; Metazoa - 3134; Fungi - 466; Plants - 504; Viruses - 10; Other Eukaryotes - 863 (source: NCBI BLink).			5.59311	7.02705	7.86983	8.05064	7.47918	70	Cluster5	-	-	up	-	-	-	-
AT1G48540.2	Outer arm dynein light chain 1 protein; BEST Arabidopsis thaliana protein match is: Outer arm dynein light chain 1 protein (TAIR:AT3G17920.1); Has 35333 Blast hits to 34131 proteins in 2444 species: Archae - 798; Bacteria - 22429; Metazoa - 974; Fungi - 991; Plants - 531; Viruses - 0; Other Eukaryotes - 9610 (source: NCBI BLink).			5.61376	7.08856	7.87641	8.0311	7.4879	57	Cluster5	-	-	up	-	-	-	-
AT1G48990.1	Oleosin family protein; FUNCTIONS IN: molecular_function unknown; INVOLVED IN: lipid storage; LOCATED IN: monolayer-surrounded lipid storage body, integral to membrane, membrane; CONTAINS InterPro DOMAIN/s: Oleosin (InterPro:IPR000136); BEST Arabidopsis thaliana protein match is: Oleosin family protein (TAIR:AT3G18570.1); Has 346 Blast hits to 346 proteins in 48 species: Archae - 0; Bacteria - 0;…			2.76581	7.45086	8.85524	8.87112	8.27482	189	Cluster5	-	-	up	-	-	-	-
AT1G49720.1	Identified as a protein that binds to abscisic acid response elements. May mediate transcriptional regulation of ABA responses.	ABSCISIC ACID RESPONSIVE ELEMENT-BINDING FACTOR 1 (ABF1)	ABSCISIC ACID RESPONSIVE ELEMENT-BINDING FACTOR 1 (ABF1)	5.20243	5.14825	6.34511	7.26716	7.91562	30	Cluster4	-	-	up	up	yes	-	-
AT1G49720.2	Identified as a protein that binds to abscisic acid response elements. May mediate transcriptional regulation of ABA responses.	ABSCISIC ACID RESPONSIVE ELEMENT-BINDING FACTOR 1 (ABF1)	ABSCISIC ACID RESPONSIVE ELEMENT-BINDING FACTOR 1 (ABF1)	5.34027	5.22516	6.3544	7.3304	7.94939	21	Cluster4	-	-	up	-	-	-	-
AT1G51140.1	Encodes a basic helix?loop?helix-type transcription factor involved in photoperiodism flowering.	FLOWERING BHLH 3 (FBH3)	FLOWERING BHLH 3 (FBH3)	6.27027	9.01439	8.63995	9.11216	9.02792	132	Cluster5	-	-	up	up	yes	-	-
AT1G51470.1	Encodes a myrosinase.	BETA GLUCOSIDASE 35 (BGLU35)	BETA GLUCOSIDASE 35 (BGLU35);THIOGLUCOSIDE GLUCOHYDROLASE 5 (TGG5)	3.03196	2.42825	2.43086	3.42673	8.03763	3	Cluster3	-	-	-	down	-	-	-
AT1G51920.1	unknown protein; FUNCTIONS IN: molecular_function unknown; INVOLVED IN: biological_process unknown; LOCATED IN: endomembrane system; EXPRESSED IN: stem, stamen; EXPRESSED DURING: 4 anthesis; Has 22 Blast hits to 22 proteins in 5 species: Archae - 0; Bacteria - 0; Metazoa - 0; Fungi - 0; Plants - 22; Viruses - 0; Other Eukaryotes - 0 (source: NCBI BLink).			3.52725	4.10761	5.29457	8.17418	5.79492	1	Cluster4	-	-	-	-	-	-	-
AT1G52230.1	Phosphorylation of this protein is dependent on calcium.	PHOTOSYSTEM I SUBUNIT H2 (PSAH2)	(PSI-H);PHOTOSYSTEM I SUBUNIT H2 (PSAH2);PHOTOSYSTEM I SUBUNIT H-2 (PSAH-2)	7.40832	6.43018	4.17517	4.30422	4.66301	7	Cluster2	-	-	down	down	-	-	-
AT1G52690.1	Late embryogenesis abundant protein (LEA) family protein; BEST Arabidopsis thaliana protein match is: Late embryogenesis abundant protein (LEA) family protein (TAIR:AT3G15670.1); Has 2929 Blast hits to 1441 proteins in 420 species: Archae - 10; Bacteria - 766; Metazoa - 298; Fungi - 136; Plants - 1347; Viruses - 16; Other Eukaryotes - 356 (source: NCBI BLink).	LATE EMBRYOGENESIS ABUNDANT 7 (LEA7)	LATE EMBRYOGENESIS ABUNDANT 7 (LEA7)	6.36181	10.4761	10.4018	10.5918	10.7199	164	Cluster5	-	-	up	up	-	-	yes
AT1G52690.2	Late embryogenesis abundant protein (LEA) family protein; BEST Arabidopsis thaliana protein match is: Late embryogenesis abundant protein (LEA) family protein (TAIR:AT3G15670.1); Has 35333 Blast hits to 34131 proteins in 2444 species: Archae - 798; Bacteria - 22429; Metazoa - 974; Fungi - 991; Plants - 531; Viruses - 0; Other Eukaryotes - 9610 (source: NCBI BLink).	LATE EMBRYOGENESIS ABUNDANT 7 (LEA7)	LATE EMBRYOGENESIS ABUNDANT 7 (LEA7)	7.99201	11.105	11.0058	11.1992	11.3634	147	Cluster5	-	-	up	-	-	-	yes
AT1G53780.1	peptidyl-prolyl cis-trans isomerases;hydrolases;nucleoside-triphosphatases;ATP binding;nucleotide binding;ATPases; FUNCTIONS IN: in 6 functions; INVOLVED IN: protein folding, protein catabolic process; LOCATED IN: membrane; EXPRESSED IN: leaf; CONTAINS InterPro DOMAIN/s: ATPase, AAA+ type, core (InterPro:IPR003593), ATPase, AAA-type, core (InterPro:IPR003959), Peptidyl-prolyl cis-trans isomerase,…			6.00627	6.52285	7.16302	8.0379	8.39799	137	Cluster4	-	-	up	up	-	-	-
AT1G53780.2	peptidyl-prolyl cis-trans isomerases;hydrolases;nucleoside-triphosphatases;ATP binding;nucleotide binding;ATPases; FUNCTIONS IN: in 6 functions; INVOLVED IN: protein folding, protein catabolic process; CONTAINS InterPro DOMAIN/s: Cyclophilin-like (InterPro:IPR015891), ATPase, AAA+ type, core (InterPro:IPR003593), Peptidyl-prolyl cis-trans isomerase, cyclophilin-type (InterPro:IPR002130), ATPase, …			5.90335	6.45259	7.07008	7.9762	8.35719	137	Cluster4	-	-	up	-	-	-	-
AT1G53780.3	peptidyl-prolyl cis-trans isomerases;hydrolases;nucleoside-triphosphatases;ATP binding;nucleotide binding;ATPases; FUNCTIONS IN: in 6 functions; INVOLVED IN: protein folding, protein catabolic process; CONTAINS InterPro DOMAIN/s: ATPase, AAA-type, core (InterPro:IPR003959), Cyclophilin-like (InterPro:IPR015891), Peptidyl-prolyl cis-trans isomerase, cyclophilin-type (InterPro:IPR002130), ATPase, A…			6.18864	6.65062	7.24266	8.11361	8.46764	134	Cluster4	-	-	up	-	-	-	-
AT1G54860.1	Glycoprotein membrane precursor GPI-anchored; BEST Arabidopsis thaliana protein match is: Glycoprotein membrane precursor GPI-anchored (TAIR:AT3G06035.1); Has 83 Blast hits to 82 proteins in 14 species: Archae - 0; Bacteria - 0; Metazoa - 0; Fungi - 0; Plants - 83; Viruses - 0; Other Eukaryotes - 0 (source: NCBI BLink).			2.39516	4.90841	5.79727	6.66362	6.44292	63	Cluster5	higher in dormant seeds than in after-rippened seeds dorm than AR	-	up	-	-	yes	-
AT1G54870.1	ChlADR is an aldehyde reductase that catalyzes the reduction of the aldehyde carbonyl groups on saturated and alpha,beta-unsaturated aldehydes with more than 5 carbons in vitro. The N-terminal region of this protein directs GFP to the chloroplast where where ChlADR likely helps to maintain the photosynthetic process by detoxifying reactive carbonyls formed during lipid peroxidation. In addition, …			5.81834	8.30485	9.94955	10.7088	10.2756	68	Cluster4	-	-	up	-	-	yes	-
AT1G54890.1	Late embryogenesis abundant (LEA) protein-related; FUNCTIONS IN: molecular_function unknown; INVOLVED IN: biological_process unknown; LOCATED IN: endomembrane system; EXPRESSED IN: 7 plant structures; EXPRESSED DURING: 4 anthesis, petal differentiation and expansion stage; CONTAINS InterPro DOMAIN/s: Root cap (InterPro:IPR009646); BEST Arabidopsis thaliana protein match is: Late embryogenesis abu…			6.3008	3.22897	2.66516	2.96792	3.55177	10	Cluster2	-	-	down	down	-	-	-
AT1G55020.1	lipoxygenase, a defense gene conferring resistance Xanthomonas campestris	LIPOXYGENASE 1 (LOX1)	ARABIDOPSIS LIPOXYGENASE 1 (ATLOX1);LIPOXYGENASE 1 (LOX1)	9.8886	8.23081	6.20214	5.75202	7.31255	40	Cluster2	-	-	down	-	-	-	-
AT1G55140.1	Ribonuclease III family protein; FUNCTIONS IN: RNA binding, ribonuclease III activity; INVOLVED IN: RNA processing; LOCATED IN: chloroplast; CONTAINS InterPro DOMAIN/s: Ribonuclease III (InterPro:IPR000999); BEST Arabidopsis thaliana protein match is: Ribonuclease III family protein (TAIR:AT3G13740.1); Has 1541 Blast hits to 1540 proteins in 746 species: Archae - 0; Bacteria - 1385; Metazoa - 0; …			8.5258	8.18322	7.27674	6.17519	6.28804	113	Cluster1	-	-	down	-	-	-	-
AT1G55140.2	Ribonuclease III family protein; FUNCTIONS IN: RNA binding, ribonuclease III activity; INVOLVED IN: RNA processing; LOCATED IN: chloroplast; CONTAINS InterPro DOMAIN/s: Ribonuclease III (InterPro:IPR000999); BEST Arabidopsis thaliana protein match is: Ribonuclease III family protein (TAIR:AT3G13740.1); Has 289 Blast hits to 288 proteins in 138 species: Archae - 0; Bacteria - 238; Metazoa - 0; Fun…			8.5258	8.18322	7.27674	6.17519	6.28804	113	Cluster1	-	-	down	-	-	-	-
AT1G55330.1	Encodes a putative arabinogalactan-protein (AGP21).	ARABINOGALACTAN PROTEIN 21 (AGP21)	ARABINOGALACTAN PROTEIN 21 (AGP21);ARABINOGALACTAN PROTEIN 21 (AtAGP21)	9.59505	7.34856	6.1229	5.7909	6.43311	21	Cluster2	-	down	down	down	-	-	-
AT1G55450.1	S-adenosyl-L-methionine-dependent methyltransferases superfamily protein; FUNCTIONS IN: methyltransferase activity; INVOLVED IN: response to salt stress; EXPRESSED IN: 20 plant structures; EXPRESSED DURING: 13 growth stages; CONTAINS InterPro DOMAIN/s: Methyltransferase type 11 (InterPro:IPR013216); BEST Arabidopsis thaliana protein match is: S-adenosyl-L-methionine-dependent methyltransferases s…			7.19017	5.16156	4.36784	7.03334	5.59732	1	Cluster2	-	-	down	up	-	-	-
AT1G55450.2	S-adenosyl-L-methionine-dependent methyltransferases superfamily protein; FUNCTIONS IN: methyltransferase activity; EXPRESSED IN: 20 plant structures; EXPRESSED DURING: 13 growth stages; CONTAINS InterPro DOMAIN/s: Methyltransferase type 11 (InterPro:IPR013216); BEST Arabidopsis thaliana protein match is: S-adenosyl-L-methionine-dependent methyltransferases superfamily protein (TAIR:AT3G54150.1).			7.98662	5.77492	4.92727	7.80533	6.14709	1	Cluster2	-	-	down	-	-	-	-
AT1G55530.1	RING/U-box superfamily protein; FUNCTIONS IN: zinc ion binding; EXPRESSED IN: 24 plant structures; EXPRESSED DURING: 15 growth stages; CONTAINS InterPro DOMAIN/s: Zinc finger, RING-type (InterPro:IPR001841), Zinc finger, C3HC4 RING-type (InterPro:IPR018957); BEST Arabidopsis thaliana protein match is: RING/U-box superfamily protein (TAIR:AT3G13430.3); Has 11045 Blast hits to 10950 proteins in 292…			7.31514	7.88342	7.95075	9.10946	9.70988	37	Cluster4	higher in dormant seeds than in after-rippened seeds dorm than AR	-	up	up	-	-	-
AT1G55670.1	Encodes subunit G of photosystem I, an 11-kDa membrane protein that plays an important role in electron transport between plastocyanin and PSI and is involved in the stability of the PSI complex. PSI-G subunit is bound to PSI-B and is in contact with Lhca1. The protein inserts into thylakoids by a direct or "spontaneous" pathway that does not involve the activities of any known chloroplast protei…	PHOTOSYSTEM I SUBUNIT G (PSAG)	PHOTOSYSTEM I SUBUNIT G (PSAG)	8.33024	7.58176	5.41933	6.4076	5.90444	1	Cluster2	-	-	down	-	-	-	-
AT1G55675.1	unknown protein; FUNCTIONS IN: molecular_function unknown; INVOLVED IN: biological_process unknown; LOCATED IN: endomembrane system; Has 35333 Blast hits to 34131 proteins in 2444 species: Archae - 798; Bacteria - 22429; Metazoa - 974; Fungi - 991; Plants - 531; Viruses - 0; Other Eukaryotes - 9610 (source: NCBI BLink).			6.2773	7.18613	8.53664	9.09851	8.95715	101	Cluster4	-	-	up	-	-	-	-
AT1G55760.1	BTB/POZ domain-containing protein; CONTAINS InterPro DOMAIN/s: BTB/POZ (InterPro:IPR013069), BTB/POZ fold (InterPro:IPR011333), Kelch related (InterPro:IPR013089), BTB/POZ-like (InterPro:IPR000210); BEST Arabidopsis thaliana protein match is: BTB/POZ domain-containing protein (TAIR:AT1G21780.2); Has 5280 Blast hits to 5249 proteins in 149 species: Archae - 0; Bacteria - 0; Metazoa - 3933; Fungi -…			8.50971	5.04185	4.73453	4.28821	4.58418	195	Cluster2	-	-	down	-	-	-	-
AT1G56050.1	GTP-binding protein-related; FUNCTIONS IN: GTP binding; INVOLVED IN: biological_process unknown; LOCATED IN: chloroplast, chloroplast stroma; EXPRESSED IN: 21 plant structures; EXPRESSED DURING: 13 growth stages; CONTAINS InterPro DOMAIN/s: Protein of unknown function DUF933 (InterPro:IPR013029), TGS-like (InterPro:IPR012676), GTP1/OBG (InterPro:IPR006073), Conserved hypothetical protein CHP00092…			8.08034	7.97194	6.9875	5.47918	5.25768	109	Cluster1	higher in after-rippened seeds than in dormant seeds AR than dorm	-	down	-	-	-	-
AT1G56220.1	Dormancy/auxin associated family protein; CONTAINS InterPro DOMAIN/s: Dormancyauxin associated (InterPro:IPR008406); BEST Arabidopsis thaliana protein match is: Dormancy/auxin associated family protein (TAIR:AT1G54070.1); Has 196 Blast hits to 195 proteins in 36 species: Archae - 0; Bacteria - 0; Metazoa - 1; Fungi - 0; Plants - 194; Viruses - 0; Other Eukaryotes - 1 (source: NCBI BLink).			7.85599	9.54052	9.99537	10.4552	10.704	47	Cluster5	-	-	up	-	-	-	-
AT1G56220.2	Dormancy/auxin associated family protein; CONTAINS InterPro DOMAIN/s: Dormancyauxin associated (InterPro:IPR008406); BEST Arabidopsis thaliana protein match is: Dormancy/auxin associated family protein (TAIR:AT1G54070.1); Has 192 Blast hits to 192 proteins in 35 species: Archae - 0; Bacteria - 0; Metazoa - 0; Fungi - 0; Plants - 191; Viruses - 0; Other Eukaryotes - 1 (source: NCBI BLink).			7.85599	9.54052	9.99537	10.4552	10.704	47	Cluster5	-	-	up	-	-	-	-
AT1G56220.3	Dormancy/auxin associated family protein; CONTAINS InterPro DOMAIN/s: Dormancyauxin associated (InterPro:IPR008406); BEST Arabidopsis thaliana protein match is: Dormancy/auxin associated family protein (TAIR:AT1G54070.1); Has 195 Blast hits to 194 proteins in 35 species: Archae - 0; Bacteria - 0; Metazoa - 0; Fungi - 0; Plants - 194; Viruses - 0; Other Eukaryotes - 1 (source: NCBI BLink).			7.85599	9.54052	9.99537	10.4552	10.704	47	Cluster5	-	-	up	-	-	-	-
AT1G56280.1	Encodes a gene whose transcript level in root and leaves increases to progressive drought stress. The increase in transcript level is independent from abscisic acid level. Sequence is not similar to any protein of known function. It appears to be a member of plant-specific gene family. It's phosphorylated by AtCPK11 in a Ca(2+)-dependent manner at Thr105 and Ser107 within the AtDi19 bipartite nuc…	DROUGHT-INDUCED 19 (DI19)	DROUGHT-INDUCED 19 (ATDI19);DROUGHT-INDUCED 19 (DI19)	8.57	8.7836	9.55518	10.4013	10.8276	155	Cluster4	higher in dormant seeds than in after-rippened seeds dorm than AR	-	up	-	-	-	-
AT1G56280.2	Encodes a gene whose transcript level in root and leaves increases to progressive drought stress. The increase in transcript level is independent from abscisic acid level. Sequence is not similar to any protein of known function. It appears to be a member of plant-specific gene family. It's phosphorylated by AtCPK11 in a Ca(2+)-dependent manner at Thr105 and Ser107 within the AtDi19 bipartite nuc…			8.57	8.7836	9.55518	10.4013	10.8276	155	Cluster4	higher in dormant seeds than in after-rippened seeds dorm than AR	-	up	-	-	-	-
AT1G56600.1	GolS2 is a galactinol synthase that catalyzes the formation of galactinol from UDP-galactose and myo-inositol. GolS2 transcript levels rise in response to methyl viologen, an oxidative damage-inducing agent. Plants over-expressing GolS2 have increased tolerance to salt, chilling, and high-light stress.	GALACTINOL SYNTHASE 2 (GolS2)	GALACTINOL SYNTHASE 2 (GolS2);GALACTINOL SYNTHASE 2 (AtGolS2)	3.17008	6.23606	6.15818	6.82772	6.38226	175	Cluster5	higher in dormant seeds than in after-rippened seeds dorm than AR	-	up	up	-	-	-
AT1G58235.1	unknown protein; Has 3 Blast hits to 3 proteins in 1 species: Archae - 0; Bacteria - 0; Metazoa - 0; Fungi - 0; Plants - 3; Viruses - 0; Other Eukaryotes - 0 (source: NCBI BLink).			5.66291	6.20187	7.37294	8.25239	8.34005	86	Cluster4	-	-	up	-	-	-	-
AT1G58290.1	Encodes a protein with glutamyl-tRNA reductase (GluTR) activity, catalyzing the NADPH-dependent reduction of Glu-tRNA(Glu) to glutamate 1-semialdehyde (GSA) with the release of free tRNA(Glu). It is involved in the early steps of chlorophyll biosynthesis.	(HEMA1)	(HEMA1);ARABIDOPSIS THALIANA HEMA 1 (AtHEMA1)	7.58114	6.62979	5.15933	5.03355	5.39341	23	Cluster2	-	-	down	down	-	-	-
AT1G59990.1	DEA(D/H)-box RNA helicase family protein; FUNCTIONS IN: helicase activity, ATP-dependent helicase activity, nucleic acid binding, ATP binding; INVOLVED IN: biological_process unknown; LOCATED IN: chloroplast; EXPRESSED IN: 21 plant structures; EXPRESSED DURING: 13 growth stages; CONTAINS InterPro DOMAIN/s: RNA helicase, DEAD-box type, Q motif (InterPro:IPR014014), DNA/RNA helicase, DEAD/DEAH box …	EMBRYO DEFECTIVE 3108 (EMB3108)	RNA HELICASE 22 (RH22);EMBRYO DEFECTIVE 3108 (EMB3108)	7.94086	7.86871	6.90039	5.56548	5.27381	99	Cluster1	-	-	-	down	-	-	-
AT1G60190.1	Encodes PUB19, a plant U-box armadillo repeat protein. Involved in salt inhibition of germination together with PUB18.	PLANT U-BOX 19 (PUB19)	PLANT U-BOX 19 (PUB19); (AtPUB19)	3.44023	7.9871	7.13753	7.02836	7.27013	26	Cluster6	-	-	up	up	-	-	-
AT1G60989.1	Encodes a member of a family of small, secreted, cysteine rich proteins with sequence similarity to SCR (S locus cysteine-rich protein).	SCR-LIKE 7 (SCRL7)	SCR-LIKE 7 (SCRL7)	6.90006	6.80137	7.63863	7.84674	9.14618	1	Cluster3	-	-	-	-	-	-	-
AT1G61255.1	BEST Arabidopsis thaliana protein match is: glycine-rich protein (TAIR:AT4G21620.2); Has 58 Blast hits to 58 proteins in 12 species: Archae - 0; Bacteria - 2; Metazoa - 0; Fungi - 0; Plants - 56; Viruses - 0; Other Eukaryotes - 0 (source: NCBI BLink).			7.74772	6.14077	6.01455	5.12245	5.24196	16	Cluster1	-	-	down	up	-	-	-
AT1G61840.1	Cysteine/Histidine-rich C1 domain family protein; FUNCTIONS IN: zinc ion binding; INVOLVED IN: intracellular signaling pathway; LOCATED IN: cellular_component unknown; CONTAINS InterPro DOMAIN/s: Protein kinase C-like, phorbol ester/diacylglycerol binding (InterPro:IPR002219), DC1 (InterPro:IPR004146), Zinc finger, PHD-type (InterPro:IPR001965), C1-like (InterPro:IPR011424); BEST Arabidopsis thal…			6.75965	4.16046	5.57443	3.41778	4.14284	1	Cluster1	-	-	down	-	-	-	-
AT1G62290.1	Saposin-like aspartyl protease family protein; FUNCTIONS IN: aspartic-type endopeptidase activity; INVOLVED IN: proteolysis, lipid metabolic process; LOCATED IN: vacuole; EXPRESSED IN: 10 plant structures; EXPRESSED DURING: LP.06 six leaves visible, LP.04 four leaves visible, seedling growth, petal differentiation and expansion stage, LP.08 eight leaves visible; CONTAINS InterPro DOMAIN/s: Saposi…			6.31023	8.20027	9.93997	10.5204	10.3992	93	Cluster4	-	-	up	-	-	-	-
AT1G62290.2	Saposin-like aspartyl protease family protein; FUNCTIONS IN: aspartic-type endopeptidase activity; INVOLVED IN: proteolysis, lipid metabolic process; LOCATED IN: vacuole; EXPRESSED IN: 10 plant structures; EXPRESSED DURING: LP.06 six leaves visible, LP.04 four leaves visible, seedling growth, petal differentiation and expansion stage, LP.08 eight leaves visible; CONTAINS InterPro DOMAIN/s: Saposi…			6.69711	8.59186	10.2651	10.7941	10.6969	86	Cluster4	-	-	up	-	-	-	-
AT1G62710.1	Encodes a vacuolar processing enzyme belonging to a novel group of cysteine proteases that is expressed specifically in seeds and is essential for the proper processing of storage proteins.	BETA VACUOLAR PROCESSING ENZYME (BETA-VPE)	(BETAVPE);BETA VACUOLAR PROCESSING ENZYME (BETA-VPE)	7.8954	10.3412	10.9673	10.9222	10.5637	164	Cluster5	-	-	up	up	-	-	-
AT1G62770.1	Plant invertase/pectin methylesterase inhibitor superfamily protein; FUNCTIONS IN: enzyme inhibitor activity, pectinesterase inhibitor activity, pectinesterase activity; INVOLVED IN: biological_process unknown; LOCATED IN: endomembrane system; EXPRESSED IN: 16 plant structures; EXPRESSED DURING: 8 growth stages; CONTAINS InterPro DOMAIN/s: Pectinesterase inhibitor (InterPro:IPR006501); BEST Arabi…			6.27705	7.64975	7.84531	8.83483	8.93784	36	Cluster4	-	-	up	down	-	-	-
AT1G63240.1	unknown protein; Has 460 Blast hits to 413 proteins in 106 species: Archae - 5; Bacteria - 12; Metazoa - 152; Fungi - 46; Plants - 43; Viruses - 2; Other Eukaryotes - 200 (source: NCBI BLink).			4.582	6.17594	6.70856	7.22188	6.79006	109	Cluster5	higher in dormant seeds than in after-rippened seeds dorm than AR	-	up	-	-	-	-
AT1G64110.1	Target promoter of the male germline-specific transcription factor DUO1.	DUO1-ACTIVATED ATPASE 1 (DAA1)	DUO1-ACTIVATED ATPASE 1 (DAA1)	8.67401	10.3911	10.6493	11.0368	11.0948	147	Cluster5	-	-	up	up	-	-	-
AT1G64110.2	Target promoter of the male germline-specific transcription factor DUO1.	DUO1-ACTIVATED ATPASE 1 (DAA1)	DUO1-ACTIVATED ATPASE 1 (DAA1)	8.67401	10.3911	10.6493	11.0368	11.0948	147	Cluster5	-	-	up	-	-	-	-
AT1G64110.3	Target promoter of the male germline-specific transcription factor DUO1.	DUO1-ACTIVATED ATPASE 1 (DAA1)	DUO1-ACTIVATED ATPASE 1 (DAA1)	8.7195	10.414	10.6621	11.0426	11.0942	153	Cluster5	-	-	up	-	-	-	-
AT1G64200.1	vacuolar H+-ATPase subunit E isoform 3 (VHA-E3); FUNCTIONS IN: proton-transporting ATPase activity, rotational mechanism; INVOLVED IN: ATP synthesis coupled proton transport; LOCATED IN: plasma membrane, vacuole, mitochondrial proton-transporting ATP synthase complex; EXPRESSED IN: 27 plant structures; EXPRESSED DURING: 17 growth stages; CONTAINS InterPro DOMAIN/s: ATPase, V1/A1 complex, subunit …	VACUOLAR H+-ATPASE SUBUNIT E ISOFORM 3 (VHA-E3)	VACUOLAR H+-ATPASE SUBUNIT E ISOFORM 3 (VHA-E3)	8.19853	6.85785	6.18213	5.45341	5.69145	46	Cluster1	-	-	down	-	-	-	-
AT1G64660.1	Encodes a functional methionine gamma-lyase, a cytosolic enzyme catalyzes the degradation of methionine into methanethiol, alpha-ketobutyrate and ammonia. The catabolism of excess methionine is important to methionine homeostasis.	METHIONINE GAMMA-LYASE (MGL)	METHIONINE GAMMA-LYASE (MGL);METHIONINE GAMMA-LYASE (ATMGL)	5.92703	6.76094	7.16662	8.20922	7.94939	30	Cluster4	higher in dormant seeds than in after-rippened seeds dorm than AR	-	up	up	-	-	-
AT1G65090.2	unknown protein; FUNCTIONS IN: molecular_function unknown; INVOLVED IN: biological_process unknown; LOCATED IN: cellular_component unknown; BEST Arabidopsis thaliana protein match is: unknown protein (TAIR:AT5G36100.1); Has 1234 Blast hits to 904 proteins in 178 species: Archae - 0; Bacteria - 58; Metazoa - 431; Fungi - 95; Plants - 83; Viruses - 38; Other Eukaryotes - 529 (source: NCBI BLink).			7.46786	9.41604	9.57685	9.93109	9.83664	190	Cluster5	-	-	up	-	-	yes	-
AT1G65370.1	TRAF-like family protein; CONTAINS InterPro DOMAIN/s: TRAF-like (InterPro:IPR008974), MATH (InterPro:IPR002083); BEST Arabidopsis thaliana protein match is: TRAF-like family protein (TAIR:AT1G65150.2); Has 460 Blast hits to 456 proteins in 21 species: Archae - 0; Bacteria - 0; Metazoa - 0; Fungi - 0; Plants - 453; Viruses - 0; Other Eukaryotes - 7 (source: NCBI BLink).			4.33374	4.92021	6.24439	7.21511	8.1481	78	Cluster4	-	-	up	down	-	-	-
AT1G65390.1	phloem protein 2 A5 (PP2-A5); FUNCTIONS IN: carbohydrate binding; INVOLVED IN: signal transduction, defense response, innate immune response; LOCATED IN: intrinsic to membrane, chloroplast; EXPRESSED IN: 21 plant structures; EXPRESSED DURING: 12 growth stages; CONTAINS InterPro DOMAIN/s: Toll-Interleukin receptor (InterPro:IPR000157); BEST Arabidopsis thaliana protein match is: phloem protein 2-A…	PHLOEM PROTEIN 2 A5 (PP2-A5)	PHLOEM PROTEIN 2 A5 (ATPP2-A5);PHLOEM PROTEIN 2 A5 (PP2-A5)	6.85061	2.9128	2.64091	2.55385	2.38321	130	Cluster2	-	-	down	up	-	-	-
AT1G65390.2	phloem protein 2 A5 (PP2-A5); FUNCTIONS IN: carbohydrate binding; INVOLVED IN: signal transduction, defense response, innate immune response; LOCATED IN: intrinsic to membrane, chloroplast; EXPRESSED IN: 21 plant structures; EXPRESSED DURING: 12 growth stages; CONTAINS InterPro DOMAIN/s: Toll-Interleukin receptor (InterPro:IPR000157); BEST Arabidopsis thaliana protein match is: transmembrane rece…	PHLOEM PROTEIN 2 A5 (PP2-A5)	PHLOEM PROTEIN 2 A5 (PP2-A5);PHLOEM PROTEIN 2 A5 (ATPP2-A5)	6.85061	2.9128	2.64091	2.55385	2.38321	130	Cluster2	-	-	down	-	-	-	-
AT1G65500.1	unknown protein; FUNCTIONS IN: molecular_function unknown; INVOLVED IN: biological_process unknown; LOCATED IN: endomembrane system; EXPRESSED IN: 14 plant structures; EXPRESSED DURING: 9 growth stages; BEST Arabidopsis thaliana protein match is: unknown protein (TAIR:AT1G65486.1); Has 23 Blast hits to 23 proteins in 2 species: Archae - 0; Bacteria - 0; Metazoa - 0; Fungi - 0; Plants - 23; Viruse…			2.49063	2.55699	6.066	8.82569	8.75042	70	Cluster4	-	-	up	-	-	-	-
AT1G65510.1	unknown protein; FUNCTIONS IN: molecular_function unknown; INVOLVED IN: N-terminal protein myristoylation; LOCATED IN: endomembrane system; EXPRESSED IN: 9 plant structures; EXPRESSED DURING: LP.06 six leaves visible, LP.04 four leaves visible, 4 anthesis, petal differentiation and expansion stage, LP.08 eight leaves visible; BEST Arabidopsis thaliana protein match is: unknown protein (TAIR:AT1G6…			5.39705	5.27351	7.21151	7.97408	8.1798	3	Cluster4	-	-	up	-	-	-	-
AT1G65590.1	Encodes a protein with beta-hexosaminidase activity. Located on the plasma membrane.	BETA-HEXOSAMINIDASE 3 (HEXO3)	BETA-HEXOSAMINIDASE 3 (HEXO3); (ATHEX1)	8.27334	7.08534	6.1865	5.48068	5.89326	68	Cluster1	-	-	down	-	-	-	-
AT1G65840.1	encodes a peroxisomal polyamine oxidase, involved in the back-conversion polyamine degradation pathway. Among the five polyamine oxidases in the Arabidopsis genome, PAO4 is the major isoform in root peroxisomes.	POLYAMINE OXIDASE 4 (PAO4)	POLYAMINE OXIDASE 4 (ATPAO4);POLYAMINE OXIDASE 4 (PAO4)	8.1658	5.98088	5.84795	5.7819	5.98176	106	Cluster2	-	-	down	-	-	-	-
AT1G65960.1	glutamate decarboxylase (GAD2)	GLUTAMATE DECARBOXYLASE 2 (GAD2)	GLUTAMATE DECARBOXYLASE 2 (GAD2)	7.84508	6.45583	3.71832	4.07327	4.62135	6	Cluster2	-	-	down	-	-	-	-
AT1G65960.2	glutamate decarboxylase (GAD2)	GLUTAMATE DECARBOXYLASE 2 (GAD2)	GLUTAMATE DECARBOXYLASE 2 (GAD2)	8.4255	6.84727	4.39682	4.93813	5.29382	5	Cluster2	-	-	down	-	-	-	-
AT1G66160.1	CYS, MET, PRO, and GLY protein 1 (CMPG1); FUNCTIONS IN: ubiquitin-protein ligase activity, binding; INVOLVED IN: response to chitin; LOCATED IN: ubiquitin ligase complex; EXPRESSED IN: 18 plant structures; EXPRESSED DURING: 9 growth stages; CONTAINS InterPro DOMAIN/s: U box domain (InterPro:IPR003613), Armadillo-type fold (InterPro:IPR016024); BEST Arabidopsis thaliana protein match is: ARM repea…	CYS, MET, PRO, AND GLY PROTEIN 1 (CMPG1)	CYS, MET, PRO, AND GLY PROTEIN 1 (CMPG1); (ATCMPG1)	7.135	4.70631	4.50135	5.04399	3.5775	1	Cluster2	-	-	down	up	-	-	-
AT1G66160.2	CYS, MET, PRO, and GLY protein 1 (CMPG1); FUNCTIONS IN: binding; INVOLVED IN: response to chitin; EXPRESSED IN: 18 plant structures; EXPRESSED DURING: 9 growth stages; CONTAINS InterPro DOMAIN/s: Armadillo-type fold (InterPro:IPR016024); BEST Arabidopsis thaliana protein match is: ARM repeat superfamily protein (TAIR:AT5G37490.1); Has 1454 Blast hits to 1441 proteins in 68 species: Archae - 0; Ba…	CYS, MET, PRO, AND GLY PROTEIN 1 (CMPG1)	(ATCMPG1);"CYS, MET, PRO, AND GLY PROTEIN 1" (CMPG1)	7.32749	5.00472	4.69676	5.15641	3.64297	1	Cluster2	-	-	down	-	-	-	-
AT1G66200.1	encodes a cytosolic glutamate synthetase, this enzyme has low affinity with substrate ammonium	GLUTAMINE SYNTHASE CLONE F11 (GSR2)	GLUTAMINE SYNTHETASE 1;2 (GLN1;2);GLUTAMINE SYNTHASE CLONE F11 (GSR2);GLUTAMINE SYNTHASE CLONE F11 (ATGSR2)	7.58729	6.35269	4.80482	5.10125	5.6324	1	Cluster2	-	down	down	down	-	-	-
AT1G66200.2	encodes a cytosolic glutamate synthetase, this enzyme has low affinity with substrate ammonium	GLUTAMINE SYNTHASE CLONE F11 (GSR2)	GLUTAMINE SYNTHETASE 1;2 (GLN1;2);GLUTAMINE SYNTHASE CLONE F11 (GSR2);GLUTAMINE SYNTHASE CLONE F11 (ATGSR2)	7.41798	6.26781	4.81925	5.16175	5.5348	2	Cluster2	-	-	down	-	-	-	-
AT1G66725.1	Encodes a microRNA that targets several SAMT family members. miR163, is highly expressed in A. thaliana diploids but down-regulated in A. thaliana autotetraploids and repressed in A. arenosa and A. suecica. MicroRNAs are regulatory RNAs with a mature length of ~21-nucleotides that are processed from hairpin precursors by Dicer-like enzymes. MicroRNAs can negatively regulate gene expression by att…	MICRORNA163 (MIR163)	MICRORNA163 (MIR163)	6.72235	3.04813	2.58769	2.54341	3.1785	138	Cluster2	-	-	down	-	-	-	-
AT1G67740.1	PsbY precursor (psbY) mRNA. This single nuclear gene is imported into the chloroplasts where it is processed into two integral membrane proteins with identical topology (PsbY-1 and PsbY-2). The protein appears to bind manganese but its role is not well understood.	PHOTOSYSTEM II BY (PSBY)	PHOTOSYSTEM II BY (PSBY); (YCF32)	7.5182	6.6819	5.80229	5.06503	5.8286	22	Cluster1	-	-	down	down	-	-	-
AT1G67856.1	RING/U-box superfamily protein; FUNCTIONS IN: zinc ion binding; INVOLVED IN: biological_process unknown; LOCATED IN: cellular_component unknown; CONTAINS InterPro DOMAIN/s: Zinc finger, RING-type (InterPro:IPR001841), Zinc finger, C3HC4 RING-type (InterPro:IPR018957); BEST Arabidopsis thaliana protein match is: RING/U-box superfamily protein (TAIR:AT1G24580.1); Has 30201 Blast hits to 17322 prote…			3.01438	6.00127	7.32084	8.44953	7.87508	89	Cluster4	-	-	-	-	-	-	-
AT1G67910.2	unknown protein; FUNCTIONS IN: molecular_function unknown; INVOLVED IN: biological_process unknown; LOCATED IN: chloroplast; EXPRESSED IN: 21 plant structures; EXPRESSED DURING: 12 growth stages; BEST Arabidopsis thaliana protein match is: unknown protein (TAIR:AT1G24577.1).			6.96332	6.21923	4.79169	4.13805	5.42498	18	Cluster2	-	-	down	-	-	-	-
AT1G68020.2	Encodes an enzyme putatively involved in trehalose biosynthesis. The protein has a trehalose synthase (TPS)-like domain and a trehalose phosphatase (TPP)-like domain. It can complement a yeast mutant lacking both of these activities suggesting that this is a bifunctional enzyme.	(ATTPS6)	(ATTPS6);TREHALOSE -6-PHOSPHATASE SYNTHASE S6 (TPS6)	6.17731	8.55866	8.45165	8.73178	8.44773	173	Cluster5	-	up	up	-	-	-	-
AT1G68050.1	Encodes FKF1, a flavin-binding kelch repeat F box protein, is clock-controlled, regulates transition to flowering. Forms a complex with GI on the CO promoter to regulate CO expression.	FLAVIN-BINDING, KELCH REPEAT, F BOX 1 (FKF1)	(ADO3);"FLAVIN-BINDING, KELCH REPEAT, F BOX 1" (FKF1)	3.01495	2.71285	4.71682	5.82788	6.58907	47	Cluster4	-	-	up	up	-	-	-
AT1G68230.1	Reticulon family protein; FUNCTIONS IN: molecular_function unknown; INVOLVED IN: biological_process unknown; LOCATED IN: endoplasmic reticulum; EXPRESSED IN: 21 plant structures; EXPRESSED DURING: 10 growth stages; CONTAINS InterPro DOMAIN/s: Reticulon (InterPro:IPR003388); BEST Arabidopsis thaliana protein match is: Reticulon family protein (TAIR:AT3G61560.1); Has 419 Blast hits to 419 proteins …			7.02332	5.94103	5.74224	5.29633	4.28557	4	Cluster1	-	-	-	-	-	-	-
AT1G68230.2	Reticulon family protein; FUNCTIONS IN: molecular_function unknown; INVOLVED IN: biological_process unknown; LOCATED IN: endoplasmic reticulum; EXPRESSED IN: 21 plant structures; EXPRESSED DURING: 10 growth stages; CONTAINS InterPro DOMAIN/s: Reticulon (InterPro:IPR003388); BEST Arabidopsis thaliana protein match is: Reticulon family protein (TAIR:AT2G46170.1); Has 30201 Blast hits to 17322 prote…			7.27609	6.17627	6.08905	5.59694	4.54972	4	Cluster1	-	-	-	-	-	-	-
AT1G68250.1	unknown protein; Has 5 Blast hits to 5 proteins in 2 species: Archae - 0; Bacteria - 0; Metazoa - 0; Fungi - 0; Plants - 5; Viruses - 0; Other Eukaryotes - 0 (source: NCBI BLink).			6.10132	10.3162	11.6216	12.1575	12.1746	171	Cluster5	-	-	up	-	-	-	-
AT1G68250.2	unknown protein; FUNCTIONS IN: molecular_function unknown; INVOLVED IN: biological_process unknown; LOCATED IN: cellular_component unknown; EXPRESSED IN: cotyledon, leaf, pollen tube; EXPRESSED DURING: LP.04 four leaves visible, LP.02 two leaves visible, LP.08 eight leaves visible; Has 30201 Blast hits to 17322 proteins in 780 species: Archae - 12; Bacteria - 1396; Metazoa - 17338; Fungi - 3422; …			6.21225	10.4516	11.6647	12.172	12.1851	182	Cluster5	-	-	up	-	-	-	-
AT1G68440.1	unknown protein; BEST Arabidopsis thaliana protein match is: unknown protein (TAIR:AT1G25400.2); Has 86 Blast hits to 86 proteins in 29 species: Archae - 0; Bacteria - 6; Metazoa - 27; Fungi - 11; Plants - 24; Viruses - 0; Other Eukaryotes - 18 (source: NCBI BLink).			7.95936	6.79838	5.9901	5.5533	6.0536	10	Cluster2	-	-	down	up	-	-	-
AT1G68530.1	Encodes KCS6, a member of the 3-ketoacyl-CoA synthase family involved in the biosynthesis of VLCFA (very long chain fatty acids).	3-KETOACYL-COA SYNTHASE 6 (KCS6)	POLLEN-PISTIL INCOMPATIBILITY 1 (POP1);CUTICULAR 1 (CUT1);3-KETOACYL-COA SYNTHASE 6 (KCS6); (G2);ECERIFERUM 6 (CER6)	8.64247	7.22177	5.70664	5.90352	6.45932	35	Cluster2	-	down	down	up	-	-	-
AT1G68840.1	Rav2 is part of a complex that has been named `regulator of the (H+)-ATPase of the vacuolar and endosomal membranes' (RAVE)	RELATED TO ABI3/VP1 2 (RAV2)	(AtRAV2);ETHYLENE RESPONSE DNA BINDING FACTOR 2 (EDF2);RELATED TO ABI3/VP1 2 (RAV2);RELATED TO AP2 8 (rap2.8);TEMPRANILLO 2 (TEM2)	6.779	3.38323	2.93863	4.23903	4.34963	3	Cluster2	-	-	down	-	yes	-	-
AT1G69200.1	Encodes a fructokinase-like protein (AT3G54090/FLN1, AT1G69200/FLN2), a member of the pfkB-carbohydrate kinase family. FLN1 and FLN2 are potential plastidial thioredoxin z (TRX z) targets.	FRUCTOKINASE-LIKE 2 (FLN2)	FRUCTOKINASE-LIKE 2 (FLN2)	9.20151	9.11924	8.54471	6.88237	6.18656	73	Cluster1	-	-	down	down	-	-	-
AT1G69252.1	other RNA			7.12819	9.16702	9.21085	10.0881	10.4859	24	Cluster4	-	-	up	-	-	-	-
AT1G69260.1	ABI five binding protein (AFP1); CONTAINS InterPro DOMAIN/s: Protein of unknown function DUF1675 (InterPro:IPR012463); BEST Arabidopsis thaliana protein match is: ABI five binding protein 2 (TAIR:AT1G13740.1); Has 267 Blast hits to 267 proteins in 42 species: Archae - 0; Bacteria - 6; Metazoa - 29; Fungi - 9; Plants - 184; Viruses - 0; Other Eukaryotes - 39 (source: NCBI BLink).	ABI FIVE BINDING PROTEIN (AFP1)	ABI FIVE BINDING PROTEIN (AFP1)	4.04367	8.7016	7.02147	6.94311	6.97544	2	Cluster6	higher in dormant seeds than in after-rippened seeds dorm than AR	-	-	up	-	-	-
AT1G69530.1	Member of Alpha-Expansin Gene Family. Naming convention from the Expansin Working Group (Kende et al, Plant Mol Bio). Involved in the formation of nematode-induced syncytia in roots of Arabidopsis thaliana.	EXPANSIN A1 (EXPA1)	EXPANSIN A1 (EXPA1); (ATHEXP ALPHA 1.2); (ATEXP1);EXPANSIN A1 (ATEXPA1);EXPANSIN 1 (EXP1); (AT-EXP1)	8.49809	7.2124	7.75139	5.94659	5.8318	6	Cluster1	higher in after-rippened seeds than in dormant seeds AR than dorm	-	-	down	-	-	-
AT1G69530.2	Member of Alpha-Expansin Gene Family. Naming convention from the Expansin Working Group (Kende et al, Plant Mol Bio). Involved in the formation of nematode-induced syncytia in roots of Arabidopsis thaliana.	EXPANSIN A1 (EXPA1)	EXPANSIN A1 (EXPA1); (ATHEXP ALPHA 1.2); (ATEXP1); (AT-EXP1);EXPANSIN 1 (EXP1);EXPANSIN A1 (ATEXPA1)	9.20611	7.91062	8.51872	6.39155	6.31019	6	Cluster1	higher in after-rippened seeds than in dormant seeds AR than dorm	-	-	-	-	-	-
AT1G69530.3	Member of Alpha-Expansin Gene Family. Naming convention from the Expansin Working Group (Kende et al, Plant Mol Bio). Involved in the formation of nematode-induced syncytia in roots of Arabidopsis thaliana.	EXPANSIN A1 (EXPA1)	(AT-EXP1);EXPANSIN 1 (EXP1); (ATEXP1);EXPANSIN A1 (ATEXPA1);EXPANSIN A1 (EXPA1); (ATHEXP ALPHA 1.2)	8.1718	6.92796	7.4582	5.72287	5.62518	6	Cluster1	higher in after-rippened seeds than in dormant seeds AR than dorm	-	-	-	-	-	-
AT1G69530.4	Member of Alpha-Expansin Gene Family. Naming convention from the Expansin Working Group (Kende et al, Plant Mol Bio). Involved in the formation of nematode-induced syncytia in roots of Arabidopsis thaliana.	EXPANSIN A1 (EXPA1)	EXPANSIN A1 (EXPA1); (ATHEXP ALPHA 1.2); (ATEXP1); (AT-EXP1);EXPANSIN 1 (EXP1);EXPANSIN A1 (ATEXPA1)	8.1718	6.92796	7.4582	5.72287	5.62518	6	Cluster1	higher in after-rippened seeds than in dormant seeds AR than dorm	-	-	-	-	-	-
AT1G69530.5	Member of Alpha-Expansin Gene Family. Naming convention from the Expansin Working Group (Kende et al, Plant Mol Bio). Involved in the formation of nematode-induced syncytia in roots of Arabidopsis thaliana.	EXPANSIN A1 (EXPA1)	EXPANSIN A1 (EXPA1)	8.7884	7.59878	8.04952	6.0237	5.88868	7	Cluster1	higher in after-rippened seeds than in dormant seeds AR than dorm	-	-	-	-	-	-
AT1G69600.1	Encodes ZFHD1, a member of the zinc finger homeodomain transcriptional factor family. Binds to the 62 bp promoter region of ERD1 (early responsive to dehydration stress 1). Expression of ZFHD1 is induced by drought, high salinity and abscisic acid.	ZINC FINGER HOMEODOMAIN 1 (ZFHD1)	ZINC FINGER HOMEODOMAIN 11 (ZHD11);ARABIDOPSIS THALIANA HOMEOBOX PROTEIN 29 (ATHB29);ZINC FINGER HOMEODOMAIN 1 (ZFHD1)	5.73483	7.667	8.1153	8.03527	8.04145	188	Cluster5	-	-	up	-	yes	-	-
AT1G69810.1	member of WRKY Transcription Factor; Group II-b	WRKY DNA-BINDING PROTEIN 36 (WRKY36)	WRKY DNA-BINDING PROTEIN 36 (WRKY36); (AtWRKY36)	7.77879	4.94081	5.50495	5.86385	6.62657	3	Cluster2	-	-	down	-	yes	-	-
AT1G70710.1	endo-1,4-beta-glucanase. Involved in cell elongation.	GLYCOSYL HYDROLASE 9B1 (GH9B1)	GLYCOSYL HYDROLASE 9B1 (ATGH9B1);GLYCOSYL HYDROLASE 9B1 (GH9B1);CELLULASE 1 (CEL1)	8.23667	5.84535	5.63007	5.89846	6.7897	2	Cluster2	-	-	down	down	-	-	-
AT1G71250.1	GDSL-like Lipase/Acylhydrolase superfamily protein; FUNCTIONS IN: hydrolase activity, acting on ester bonds, lipase activity, carboxylesterase activity; INVOLVED IN: lipid metabolic process; LOCATED IN: endomembrane system; CONTAINS InterPro DOMAIN/s: Lipase, GDSL, active site (InterPro:IPR008265), Lipase, GDSL (InterPro:IPR001087); BEST Arabidopsis thaliana protein match is: GDSL-like Lipase/Acy…			4.04868	4.77557	7.32002	7.82268	7.80824	24	Cluster4	-	-	up	-	-	-	-
AT1G72100.1	late embryogenesis abundant domain-containing protein / LEA domain-containing protein; INVOLVED IN: embryo development ending in seed dormancy; LOCATED IN: endomembrane system; EXPRESSED IN: sperm cell; CONTAINS InterPro DOMAIN/s: Late embryogenesis abundant protein, group 4 (InterPro:IPR004238); BEST Arabidopsis thaliana protein match is: Late embryogenesis abundant protein (LEA) family protein …			3.93569	10.5071	10.8169	11.0626	10.9335	183	Cluster5	higher in dormant seeds than in after-rippened seeds dorm than AR	-	up	up	-	yes	yes
AT1G72416.1	Chaperone DnaJ-domain superfamily protein; FUNCTIONS IN: heat shock protein binding; INVOLVED IN: biological_process unknown; LOCATED IN: cellular_component unknown; CONTAINS InterPro DOMAIN/s: Molecular chaperone, heat shock protein, Hsp40, DnaJ (InterPro:IPR015609), Heat shock protein DnaJ, N-terminal (InterPro:IPR001623), Heat shock protein DnaJ, conserved site (InterPro:IPR018253); BEST Arabi…			6.58138	3.52827	3.71845	4.4668	5.67973	2	Cluster2	-	-	down	-	-	-	-
AT1G72416.2	Chaperone DnaJ-domain superfamily protein; FUNCTIONS IN: heat shock protein binding; INVOLVED IN: biological_process unknown; LOCATED IN: cellular_component unknown; CONTAINS InterPro DOMAIN/s: Molecular chaperone, heat shock protein, Hsp40, DnaJ (InterPro:IPR015609), Heat shock protein DnaJ, N-terminal (InterPro:IPR001623), Heat shock protein DnaJ, conserved site (InterPro:IPR018253); BEST Arabi…			6.58138	3.52827	3.71845	4.4668	5.67973	2	Cluster2	-	-	down	-	-	-	-
AT1G72416.4	Chaperone DnaJ-domain superfamily protein; FUNCTIONS IN: heat shock protein binding; INVOLVED IN: biological_process unknown; LOCATED IN: cellular_component unknown; CONTAINS InterPro DOMAIN/s: Molecular chaperone, heat shock protein, Hsp40, DnaJ (InterPro:IPR015609), Heat shock protein DnaJ, N-terminal (InterPro:IPR001623), Heat shock protein DnaJ, conserved site (InterPro:IPR018253); BEST Arabi…			6.58138	3.52827	3.71845	4.4668	5.67973	2	Cluster2	-	-	down	-	-	-	-
AT1G72430.1	SAUR-like auxin-responsive protein family ; CONTAINS InterPro DOMAIN/s: Auxin responsive SAUR protein (InterPro:IPR003676); BEST Arabidopsis thaliana protein match is: SAUR-like auxin-responsive protein family (TAIR:AT1G17345.1); Has 148 Blast hits to 148 proteins in 14 species: Archae - 0; Bacteria - 0; Metazoa - 0; Fungi - 0; Plants - 148; Viruses - 0; Other Eukaryotes - 0 (source: NCBI BLink).			9.45679	8.6068	8.87615	6.94684	6.84192	1	Cluster1	-	-	down	down	-	-	-
AT1G72820.1	Mitochondrial substrate carrier family protein; FUNCTIONS IN: binding; INVOLVED IN: transport, mitochondrial transport, transmembrane transport; LOCATED IN: mitochondrial inner membrane, membrane; EXPRESSED IN: 23 plant structures; EXPRESSED DURING: 13 growth stages; CONTAINS InterPro DOMAIN/s: Mitochondrial carrier protein (InterPro:IPR002067), Mitochondrial substrate carrier (InterPro:IPR001993…			6.39654	8.40361	8.7931	9.14766	9.11905	175	Cluster5	-	-	up	up	-	-	-
AT1G72970.1	Originally identified as a mutation that causes floral organs to fuse together. About 10-20% of mutants also have defects in ovules. Mutants have reduced fertility most likely as because of fusions that pistil emergence. The protein has similarity to the mandelonitrile lyase family of FAD containing oxidoreductases and is predicted to be secreted (SignalP).It is expressed in all tissue layers of …	HOTHEAD (HTH)	HOTHEAD (HTH);EMBRYO SAC DEVELOPMENT ARREST 17 (EDA17)	9.6057	7.32656	6.82632	6.55988	7.61535	24	Cluster2	-	-	down	down	-	-	-
AT1G72970.2	Originally identified as a mutation that causes floral organs to fuse together. About 10-20% of mutants also have defects in ovules. Mutants have reduced fertility most likely as because of fusions that pistil emergence. The protein has similarity to the mandelonitrile lyase family of FAD containing oxidoreductases and is predicted to be secreted (SignalP).It is expressed in all tissue layers of …	HOTHEAD (HTH)	EMBRYO SAC DEVELOPMENT ARREST 17 (EDA17);HOTHEAD (HTH)	9.60528	7.39072	6.89637	6.63863	7.68877	24	Cluster2	-	-	down	-	-	-	-
AT1G73120.1	unknown protein; FUNCTIONS IN: molecular_function unknown; INVOLVED IN: response to oxidative stress; EXPRESSED IN: root, cultured cell; Has 36 Blast hits to 36 proteins in 8 species: Archae - 0; Bacteria - 0; Metazoa - 0; Fungi - 0; Plants - 36; Viruses - 0; Other Eukaryotes - 0 (source: NCBI BLink).			10.7484	10.3249	9.72759	8.20078	8.36708	9	Cluster1	-	-	down	-	-	-	-
AT1G73190.1	Moves to the Protein Storage Vacuole in a Golgi independent manner	(TIP3;1)	(TIP3;1);ALPHA-TONOPLAST INTRINSIC PROTEIN (ALPHA-TIP)	3.70249	5.94796	9.73429	10.4299	9.94058	67	Cluster4	-	-	up	-	-	yes	-
AT1G73370.1	Encodes a protein with sucrose synthase activity (SUS6).	SUCROSE SYNTHASE 6 (SUS6)	SUCROSE SYNTHASE 6 (SUS6);ARABIDOPSIS THALIANA SUCROSE SYNTHASE 6 (ATSUS6)	7.10976	6.53378	5.14864	3.73387	3.41367	63	Cluster1	-	-	down	up	-	-	-
AT1G73370.2	Encodes a protein with sucrose synthase activity (SUS6).	SUCROSE SYNTHASE 6 (SUS6)	SUCROSE SYNTHASE 6 (SUS6)	7.05297	6.38245	5.04169	3.66417	3.4229	60	Cluster1	-	-	down	-	-	-	-
AT1G74670.1	Gibberellin-regulated family protein; FUNCTIONS IN: molecular_function unknown; INVOLVED IN: in 6 processes; LOCATED IN: endomembrane system; EXPRESSED IN: 21 plant structures; EXPRESSED DURING: 13 growth stages; CONTAINS InterPro DOMAIN/s: Gibberellin regulated protein (InterPro:IPR003854); BEST Arabidopsis thaliana protein match is: GAST1 protein homolog 4 (TAIR:AT5G15230.1); Has 479 Blast hits…	GA-STIMULATED ARABIDOPSIS 6 (GASA6)	GA-STIMULATED ARABIDOPSIS 6 (GASA6)	7.53156	5.96055	6.60304	3.02306	3.52543	1	Cluster1	-	-	-	down	-	-	-
AT1G74730.1	Protein of unknown function (DUF1118); FUNCTIONS IN: molecular_function unknown; INVOLVED IN: biological_process unknown; LOCATED IN: chloroplast thylakoid membrane, chloroplast; EXPRESSED IN: 21 plant structures; EXPRESSED DURING: 13 growth stages; CONTAINS InterPro DOMAIN/s: Protein of unknown function DUF1118 (InterPro:IPR009500); BEST Arabidopsis thaliana protein match is: Protein of unknown …			8.04786	7.49639	5.87047	5.40948	5.60385	51	Cluster1	-	-	down	-	-	-	-
AT1G75000.1	GNS1/SUR4 membrane protein family; FUNCTIONS IN: molecular_function unknown; INVOLVED IN: biological_process unknown; LOCATED IN: integral to membrane; CONTAINS InterPro DOMAIN/s: GNS1/SUR4 membrane protein (InterPro:IPR002076); BEST Arabidopsis thaliana protein match is: GNS1/SUR4 membrane protein family (TAIR:AT4G36830.1); Has 217 Blast hits to 217 proteins in 67 species: Archae - 0; Bacteria -…			6.89978	3.56098	3.74215	3.81253	3.94555	75	Cluster2	-	-	down	-	-	-	-
AT1G75800.1	Pathogenesis-related thaumatin superfamily protein; FUNCTIONS IN: molecular_function unknown; INVOLVED IN: response to other organism; LOCATED IN: endomembrane system; EXPRESSED IN: 22 plant structures; EXPRESSED DURING: 13 growth stages; CONTAINS InterPro DOMAIN/s: Thaumatin, conserved site (InterPro:IPR017949), Thaumatin, pathogenesis-related (InterPro:IPR001938); BEST Arabidopsis thaliana prot…			6.78092	7.39036	7.95604	8.88072	9.17347	124	Cluster4	-	up	up	-	-	-	-
AT1G76100.1	One of two Arabidopsis plastocyanin genes. Expressed at 1/10th level of PETE2. Does not respond to increased copper levels and is thought to be the isoform that participates in electron transport under copper-limiting conditions. Mutation of this gene does not have obvious effect on photosynthesis.	PLASTOCYANIN 1 (PETE1)	PLASTOCYANIN 1 (PETE1)	6.76242	6.11992	3.47886	3.93246	3.54014	7	Cluster1	-	-	down	down	-	-	-
AT1G76160.1	SKU5 similar 5 (sks5); FUNCTIONS IN: oxidoreductase activity, copper ion binding; INVOLVED IN: oxidation reduction; LOCATED IN: apoplast, cell wall, plant-type cell wall; EXPRESSED IN: 24 plant structures; EXPRESSED DURING: 13 growth stages; CONTAINS InterPro DOMAIN/s: Multicopper oxidase, type 3 (InterPro:IPR011707), Cupredoxin (InterPro:IPR008972), Multicopper oxidase, type 2 (InterPro:IPR01170…	SKU5 SIMILAR 5 (sks5)	SKU5 SIMILAR 5 (sks5)	10.0436	8.79199	8.22315	7.72161	8.02265	61	Cluster2	higher in after-rippened seeds than in dormant seeds AR than dorm	down	down	-	-	-	-
AT1G76650.1	calmodulin-like 38 (CML38); FUNCTIONS IN: calcium ion binding; INVOLVED IN: response to wounding; LOCATED IN: plasma membrane; EXPRESSED IN: 19 plant structures; EXPRESSED DURING: 12 growth stages; CONTAINS InterPro DOMAIN/s: EF-Hand 1, calcium-binding site (InterPro:IPR018247), EF-HAND 2 (InterPro:IPR018249), Calcium-binding EF-hand (InterPro:IPR002048), EF-hand-like domain (InterPro:IPR011992);…	CALMODULIN-LIKE 38 (CML38)		7.84608	5.7562	4.03465	2.89913	3.66981	39	Cluster1	-	-	down	up	-	-	-
AT1G76650.2	calmodulin-like 38 (CML38); FUNCTIONS IN: calcium ion binding; INVOLVED IN: response to wounding; LOCATED IN: plasma membrane; EXPRESSED IN: 19 plant structures; EXPRESSED DURING: 12 growth stages; CONTAINS InterPro DOMAIN/s: EF-Hand 1, calcium-binding site (InterPro:IPR018247), EF-HAND 2 (InterPro:IPR018249), EF-hand-like domain (InterPro:IPR011992), Calcium-binding EF-hand (InterPro:IPR002048);…	CALMODULIN-LIKE 38 (CML38)		7.84608	5.7562	4.03465	2.89913	3.66981	39	Cluster1	-	-	down	-	-	-	-
AT1G76650.3	calmodulin-like 38 (CML38); CONTAINS InterPro DOMAIN/s: EF-Hand 1, calcium-binding site (InterPro:IPR018247), EF-HAND 2 (InterPro:IPR018249), EF-hand-like domain (InterPro:IPR011992), Calcium-binding EF-hand (InterPro:IPR002048); BEST Arabidopsis thaliana protein match is: Calcium-binding EF-hand family protein (TAIR:AT1G76640.1).	CALMODULIN-LIKE 38 (CML38)	CALMODULIN-LIKE 38 (CML38)	8.65845	6.56839	4.59959	3.12133	4.06329	30	Cluster1	-	-	down	-	-	-	-
AT1G77450.1	NAC domain containing protein 32 (NAC032); FUNCTIONS IN: sequence-specific DNA binding transcription factor activity; INVOLVED IN: multicellular organismal development, regulation of transcription; LOCATED IN: cellular_component unknown; EXPRESSED IN: 16 plant structures; EXPRESSED DURING: LP.06 six leaves visible, LP.04 four leaves visible, 4 anthesis, petal differentiation and expansion stage, …	NAC DOMAIN CONTAINING PROTEIN 32 (NAC032)	NAC DOMAIN CONTAINING PROTEIN 32 (anac032);NAC DOMAIN CONTAINING PROTEIN 32 (NAC032)	4.98035	8.1531	6.98968	9.17433	8.68068	4	Cluster5	higher in dormant seeds than in after-rippened seeds dorm than AR	-	up	up	yes	-	-
AT1G77630.1	Encodes a lysin-motif protein mediating bacterial peptidoglycan sensing and immunity to bacterial infection. Induction of chitin-responsive genes by chitin treatment is not blocked in the mutant.	LYSIN-MOTIF (LYSM) DOMAIN PROTEIN 3 (LYM3)	LYSIN-MOTIF (LYSM) DOMAIN PROTEIN 3 (LYM3)	7.57862	7.18753	6.38692	5.39356	5.08146	85	Cluster1	-	-	down	down	-	-	-
AT1G77950.1	AGAMOUS-like 67 (AGL67); FUNCTIONS IN: sequence-specific DNA binding transcription factor activity; INVOLVED IN: regulation of transcription, DNA-dependent; LOCATED IN: nucleus; CONTAINS InterPro DOMAIN/s: Transcription factor, MADS-box (InterPro:IPR002100), Transcription factor, K-box (InterPro:IPR002487); BEST Arabidopsis thaliana protein match is: AGAMOUS-like 66 (TAIR:AT1G77980.1); Has 5849 B…	AGAMOUS-LIKE 67 (AGL67)	AGAMOUS-LIKE 67 (AGL67)	5.49452	8.42844	8.97886	9.40702	10.0497	48	Cluster5	higher in dormant seeds than in after-rippened seeds dorm than AR	-	up	-	yes	-	-
AT1G77950.2	AGAMOUS-like 67 (AGL67); FUNCTIONS IN: sequence-specific DNA binding transcription factor activity; INVOLVED IN: regulation of transcription, DNA-dependent; LOCATED IN: nucleus; CONTAINS InterPro DOMAIN/s: Transcription factor, MADS-box (InterPro:IPR002100), Transcription factor, K-box (InterPro:IPR002487); BEST Arabidopsis thaliana protein match is: AGAMOUS-like 66 (TAIR:AT1G77980.1); Has 30201 …	AGAMOUS-LIKE 67 (AGL67)	AGAMOUS-LIKE 67 (AGL67)	5.4933	8.52753	8.9576	9.44819	10.0695	58	Cluster5	higher in dormant seeds than in after-rippened seeds dorm than AR	-	up	-	-	-	-
AT1G78780.1	pathogenesis-related family protein; Has 199 Blast hits to 198 proteins in 70 species: Archae - 0; Bacteria - 51; Metazoa - 15; Fungi - 40; Plants - 91; Viruses - 0; Other Eukaryotes - 2 (source: NCBI BLink).			5.3908	6.88508	7.94844	8.0467	7.16558	33	Cluster5	-	-	-	-	-	-	-
AT1G78780.2	pathogenesis-related family protein; Has 201 Blast hits to 200 proteins in 70 species: Archae - 0; Bacteria - 51; Metazoa - 15; Fungi - 40; Plants - 93; Viruses - 0; Other Eukaryotes - 2 (source: NCBI BLink).			5.77568	7.31633	8.40299	8.51517	7.61674	35	Cluster5	-	-	-	-	-	-	-
AT1G78780.3	pathogenesis-related family protein; FUNCTIONS IN: molecular_function unknown; INVOLVED IN: biological_process unknown; LOCATED IN: cellular_component unknown; EXPRESSED IN: 14 plant structures; EXPRESSED DURING: M germinated pollen stage, LP.04 four leaves visible, 4 anthesis, C globular stage, petal differentiation and expansion stage; Has 199 Blast hits to 198 proteins in 70 species: Archae - …			5.89402	7.64264	8.64197	8.79076	7.87852	39	Cluster5	-	-	-	-	-	-	-
AT1G78780.4	pathogenesis-related family protein; FUNCTIONS IN: molecular_function unknown; INVOLVED IN: biological_process unknown; LOCATED IN: cellular_component unknown; EXPRESSED IN: 14 plant structures; EXPRESSED DURING: M germinated pollen stage, LP.04 four leaves visible, 4 anthesis, C globular stage, petal differentiation and expansion stage; Has 197 Blast hits to 196 proteins in 67 species: Archae - …			5.77568	7.31633	8.40299	8.51517	7.61674	35	Cluster5	-	-	-	-	-	-	-
AT1G78820.1	D-mannose binding lectin protein with Apple-like carbohydrate-binding domain; FUNCTIONS IN: sugar binding; LOCATED IN: apoplast; CONTAINS InterPro DOMAIN/s: Curculin-like (mannose-binding) lectin (InterPro:IPR001480), PAN-2 domain (InterPro:IPR013227), Apple-like (InterPro:IPR003609); BEST Arabidopsis thaliana protein match is: Curculin-like (mannose-binding) lectin family protein (TAIR:AT1G78830…			6.85964	5.54607	4.14693	3.84056	6.42229	6	Cluster2	-	-	down	down	-	-	-
AT1G79440.1	Encodes a mitochondrial succinic semialdehyde dehydrogenase (SSADH). Nomenclature according to Kirch, et al (2004).	ALDEHYDE DEHYDROGENASE 5F1 (ALDH5F1)	ALDEHYDE DEHYDROGENASE 5F1 (ALDH5F1);SUCCINIC SEMIALDEHYDE DEHYDROGENASE 1 (SSADH1);SUCCINIC SEMIALDEHYDE DEHYDROGENASE (SSADH);ENLARGED FIL EXPRESSION DOMAIN 1 (ENF1)	6.69806	7.38343	8.5007	8.93286	8.66413	62	Cluster4	-	-	up	up	-	-	-
AT1G80090.1	Cystathionine beta-synthase (CBS) family protein; CONTAINS InterPro DOMAIN/s: Cystathionine beta-synthase, core (InterPro:IPR000644); BEST Arabidopsis thaliana protein match is: Cystathionine beta-synthase (CBS) protein (TAIR:AT1G15330.1); Has 517 Blast hits to 517 proteins in 144 species: Archae - 0; Bacteria - 47; Metazoa - 83; Fungi - 146; Plants - 195; Viruses - 0; Other Eukaryotes - 46 (sour…	CBS DOMAIN CONTAINING PROTEIN 4 (CBSX4)	CBS DOMAIN CONTAINING PROTEIN 4 (CBSX4)	3.06723	9.03866	9.38702	9.7596	9.43129	196	Cluster5	-	-	up	-	-	yes	-
AT1G80110.1	phloem protein 2-B11 (PP2-B11); FUNCTIONS IN: carbohydrate binding; LOCATED IN: nucleus; EXPRESSED IN: 10 plant structures; EXPRESSED DURING: 4 anthesis, F mature embryo stage, petal differentiation and expansion stage, E expanded cotyledon stage, D bilateral stage; CONTAINS InterPro DOMAIN/s: F-box domain, cyclin-like (InterPro:IPR001810), F-box domain, Skp2-like (InterPro:IPR022364); BEST Arabi…	PHLOEM PROTEIN 2-B11 (PP2-B11)	PHLOEM PROTEIN 2-B11 (ATPP2-B11);PHLOEM PROTEIN 2-B11 (PP2-B11)	4.50017	7.22161	6.00823	6.70449	6.59341	3	Cluster6	-	-	-	up	-	-	-
AT2G01755.1	unknown protein; FUNCTIONS IN: molecular_function unknown; INVOLVED IN: biological_process unknown; LOCATED IN: chloroplast; Has 120 Blast hits to 120 proteins in 52 species: Archae - 0; Bacteria - 80; Metazoa - 0; Fungi - 0; Plants - 24; Viruses - 0; Other Eukaryotes - 16 (source: NCBI BLink).			8.41746	8.01823	7.23587	6.12878	6.17732	73	Cluster1	-	-	down	down	-	-	-
AT2G02120.1	Predicted to encode a PR (pathogenesis-related) protein. Belongs to the plant defensin (PDF) family with the following members: At1g75830/PDF1.1, At5g44420/PDF1.2a, At2g26020/PDF1.2b, At5g44430/PDF1.2c, At2g26010/PDF1.3, At1g19610/PDF1.4, At1g55010/PDF1.5, At2g02120/PDF2.1, At2g02100/PDF2.2, At2g02130/PDF2.3, At1g61070/PDF2.4, At5g63660/PDF2.5, At2g02140/PDF2.6, At5g38330/PDF3.1 and At4g30070/PDF…	(PDF2.1)	(PDF2.1);LOW-MOLECULAR-WEIGHT CYSTEINE-RICH 70 (LCR70)	5.39417	5.90477	7.32951	8.84815	6.2516	1	Cluster4	-	-	up	-	-	-	-
AT2G02740.1	Encodes a homolog of the potato p24 protein. It shares the conserved KGKAAL domain, a putative DNA-binding domain, with potato p24 and is localized to the plastid and not the nucleus.	WHIRLY 3 (WHY3)	WHIRLY 3 (WHY3);PLASTID TRANSCRIPTIONALLY ACTIVE11 (PTAC11);A. THALIANA WHIRLY 3 (ATWHY3)	8.56069	8.52697	7.73263	6.62628	6.26354	106	Cluster1	-	-	down	-	yes	-	-
AT2G02740.2	Encodes a homolog of the potato p24 protein. It shares the conserved KGKAAL domain, a putative DNA-binding domain, with potato p24 and is localized to the plastid and not the nucleus.	WHIRLY 3 (WHY3)	PLASTID TRANSCRIPTIONALLY ACTIVE11 (PTAC11);WHIRLY 3 (WHY3);A. THALIANA WHIRLY 3 (ATWHY3)	8.56069	8.52697	7.73263	6.62628	6.26354	106	Cluster1	-	-	down	-	-	-	-
AT2G03890.1	Phosphoinositide kinase which undergo autophosphorylation and phosphorylate serine/threonine residues of protein substrates. Contains phosphoinositide 3/4-kinase and ubiquitin-like domains.	PHOSPHOINOSITIDE 4-KINASE GAMMA 7 (PI4K GAMMA 7)	PHOSPHOINOSITIDE 4-KINASE GAMMA 7 (PI4K GAMMA 7);UBIQUITIN-LIKE DOMAIN KINASE GAMMA 7 (UBDK GAMMA 7);PHOSPHOINOSITIDE 4-KINASE GAMMA 7 (ATPI4K GAMMA 7)	7.18259	7.91449	8.11943	8.68961	9.40183	18	Cluster4	-	-	up	-	-	-	-
AT2G03890.2	Phosphoinositide kinase which undergo autophosphorylation and phosphorylate serine/threonine residues of protein substrates. Contains phosphoinositide 3/4-kinase and ubiquitin-like domains.	PHOSPHOINOSITIDE 4-KINASE GAMMA 7 (PI4K GAMMA 7)	PHOSPHOINOSITIDE 4-KINASE GAMMA 7 (PI4K GAMMA 7);PHOSPHOINOSITIDE 4-KINASE GAMMA 7 (ATPI4K GAMMA 7);UBIQUITIN-LIKE DOMAIN KINASE GAMMA 7 (UBDK GAMMA 7)	7.06261	7.76609	7.98809	8.54162	9.26086	17	Cluster4	-	-	up	-	-	-	-
AT2G04350.1	long-chain acyl-CoA synthetase 8 (LACS8); FUNCTIONS IN: long-chain fatty acid-CoA ligase activity, catalytic activity; INVOLVED IN: fatty acid biosynthetic process, metabolic process; LOCATED IN: endoplasmic reticulum; EXPRESSED IN: 23 plant structures; EXPRESSED DURING: 13 growth stages; CONTAINS InterPro DOMAIN/s: AMP-binding, conserved site (InterPro:IPR020845), AMP-dependent synthetase/ligase…	LONG-CHAIN ACYL-COA SYNTHETASE 8 (LACS8)	LONG-CHAIN ACYL-COA SYNTHETASE 8 (LACS8)	5.86671	8.74669	8.38465	8.42058	8.18905	21	Cluster5	-	-	up	up	-	-	-
AT2G04350.2	long-chain acyl-CoA synthetase 8 (LACS8); FUNCTIONS IN: long-chain fatty acid-CoA ligase activity, catalytic activity; INVOLVED IN: fatty acid biosynthetic process, metabolic process; LOCATED IN: endoplasmic reticulum; EXPRESSED IN: 23 plant structures; EXPRESSED DURING: 13 growth stages; CONTAINS InterPro DOMAIN/s: AMP-binding, conserved site (InterPro:IPR020845), AMP-dependent synthetase/ligase…	LONG-CHAIN ACYL-COA SYNTHETASE 8 (LACS8)	LONG-CHAIN ACYL-COA SYNTHETASE 8 (LACS8)	5.86671	8.74669	8.38465	8.42058	8.18905	21	Cluster5	-	-	up	-	-	-	-
AT2G04530.1	Encodes a protein with RNAse Z activity suggesting a role in tRNA processing. Protein contains a signal sequence for import into the chloroplast.	(CPZ)	TRNASE Z 2 (TRZ2); (CPZ)	8.85021	8.82645	7.87055	6.11301	5.44109	85	Cluster1	-	-	down	-	-	-	-
AT2G04780.1	fasciclin-like arabinogalactan-protein 7 (Fla7)	FASCICLIN-LIKE ARABINOOGALACTAN 7 (FLA7)	FASCICLIN-LIKE ARABINOOGALACTAN 7 (FLA7)	8.5563	7.53235	7.01222	6.2179	6.30324	63	Cluster1	-	-	down	down	-	-	-
AT2G04800.1	unknown protein; FUNCTIONS IN: molecular_function unknown; INVOLVED IN: N-terminal protein myristoylation; LOCATED IN: cellular_component unknown; EXPRESSED IN: hypocotyl, root; Has 4 Blast hits to 4 proteins in 1 species: Archae - 0; Bacteria - 0; Metazoa - 0; Fungi - 0; Plants - 4; Viruses - 0; Other Eukaryotes - 0 (source: NCBI BLink).			2.81929	2.70384	3.80629	4.69624	6.59089	12	Cluster3	-	-	-	-	-	-	-
AT2G05185.1	unknown protein; FUNCTIONS IN: molecular_function unknown; INVOLVED IN: biological_process unknown; LOCATED IN: chloroplast; BEST Arabidopsis thaliana protein match is: unknown protein (TAIR:AT5G22608.1); Has 35333 Blast hits to 34131 proteins in 2444 species: Archae - 798; Bacteria - 22429; Metazoa - 974; Fungi - 991; Plants - 531; Viruses - 0; Other Eukaryotes - 9610 (source: NCBI BLink).			6.04935	7.20365	7.36701	8.14332	8.53339	9	Cluster4	-	-	up	-	-	-	-
AT2G05185.2	unknown protein; FUNCTIONS IN: molecular_function unknown; INVOLVED IN: biological_process unknown; LOCATED IN: chloroplast; BEST Arabidopsis thaliana protein match is: unknown protein (TAIR:AT5G22608.3).			6.04935	7.20365	7.36701	8.14332	8.53339	9	Cluster4	-	-	up	-	-	-	-
AT2G05380.1	glycine-rich protein 3 short isoform (GRP3S) mRNA, complete	GLYCINE-RICH PROTEIN 3 SHORT ISOFORM (GRP3S)	GLYCINE-RICH PROTEIN 3 SHORT ISOFORM (GRP3S)	4.78751	4.47785	4.8505	8.42012	10.1001	14	Cluster3	-	-	-	-	-	-	-
AT2G05380.2	glycine-rich protein 3 short isoform (GRP3S) mRNA, complete	GLYCINE-RICH PROTEIN 3 SHORT ISOFORM (GRP3S)	GLYCINE-RICH PROTEIN 3 SHORT ISOFORM (GRP3S)	4.78751	4.47785	4.8505	8.42012	10.1001	14	Cluster3	-	-	-	-	-	-	-
AT2G05520.1	Encodes a glycine-rich protein that is expressed mainly in stems and leaves. mRNA levels are upregulated in response to ABA, salicylic acid and ethylene but downregulated in response to dessication.	GLYCINE-RICH PROTEIN 3 (GRP-3)	ARABIDOPSIS GLYCINE RICH PROTEIN 3 (ATGRP3);GLYCINE-RICH PROTEIN 3 (GRP-3);GLYCINE-RICH PROTEIN 3 (ATGRP-3);GLYCINE-RICH PROTEIN 3 (GRP3)	7.90896	6.79476	5.95002	5.57131	5.12717	2	Cluster1	-	-	-	-	-	-	-
AT2G05520.2	Encodes a glycine-rich protein that is expressed mainly in stems and leaves. mRNA levels are upregulated in response to ABA, salicylic acid and ethylene but downregulated in response to dessication.	GLYCINE-RICH PROTEIN 3 (GRP-3)	GLYCINE-RICH PROTEIN 3 (ATGRP-3);GLYCINE-RICH PROTEIN 3 (GRP-3)	7.90896	6.79476	5.95002	5.57131	5.12717	2	Cluster1	-	-	-	-	-	-	-
AT2G05520.3	Encodes a glycine-rich protein that is expressed mainly in stems and leaves. mRNA levels are upregulated in response to ABA, salicylic acid and ethylene but downregulated in response to dessication.	GLYCINE-RICH PROTEIN 3 (GRP-3)	GLYCINE-RICH PROTEIN 3 (ATGRP-3);GLYCINE-RICH PROTEIN 3 (GRP-3)	7.90896	6.79476	5.95002	5.57131	5.12717	2	Cluster1	-	-	-	-	-	-	-
AT2G06850.1	endoxyloglucan transferase (EXGT-A1) gene	XYLOGLUCAN ENDOTRANSGLUCOSYLASE/HYDROLASE 4 (XTH4)	XYLOGLUCAN ENDOTRANSGLUCOSYLASE/HYDROLASE 4 (XTH4);ENDOXYLOGLUCAN TRANSFERASE A1 (EXGT-A1);ENDOXYLOGLUCAN TRANSFERASE (EXT)	9.3116	8.17804	7.15236	6.82691	7.74925	25	Cluster2	-	-	down	-	-	-	-
AT2G07180.1	Protein kinase superfamily protein; FUNCTIONS IN: protein serine/threonine kinase activity, protein kinase activity, kinase activity, ATP binding; INVOLVED IN: protein amino acid phosphorylation, N-terminal protein myristoylation; LOCATED IN: cellular_component unknown; EXPRESSED IN: 25 plant structures; EXPRESSED DURING: 15 growth stages; CONTAINS InterPro DOMAIN/s: Protein kinase, ATP binding s…			6.38281	6.86764	7.64501	8.33277	8.58573	126	Cluster4	-	-	-	-	-	-	-
AT2G07180.2	Protein kinase superfamily protein; FUNCTIONS IN: protein serine/threonine kinase activity, protein kinase activity, kinase activity, ATP binding; INVOLVED IN: protein amino acid phosphorylation; LOCATED IN: cellular_component unknown; EXPRESSED IN: 25 plant structures; EXPRESSED DURING: 15 growth stages; CONTAINS InterPro DOMAIN/s: Protein kinase, ATP binding site (InterPro:IPR017441), Protein k…			6.79252	7.27963	8.09103	8.77739	9.00428	145	Cluster4	-	-	-	-	-	-	-
AT2G07674.1	Unknown conserved protein; FUNCTIONS IN: molecular_function unknown; INVOLVED IN: biological_process unknown; LOCATED IN: endomembrane system; BEST Arabidopsis thaliana protein match is: Unknown conserved protein (TAIR:ATMG01010.1); Has 35333 Blast hits to 34131 proteins in 2444 species: Archae - 798; Bacteria - 22429; Metazoa - 974; Fungi - 991; Plants - 531; Viruses - 0; Other Eukaryotes - 9610…			7.16993	7.07421	6.54514	5.60578	4.55621	44	Cluster1	-	-	-	-	-	-	-
AT2G07684.1	unknown protein; Has 30201 Blast hits to 17322 proteins in 780 species: Archae - 12; Bacteria - 1396; Metazoa - 17338; Fungi - 3422; Plants - 5037; Viruses - 0; Other Eukaryotes - 2996 (source: NCBI BLink).			9.42185	9.70464	9.11041	8.29531	7.27213	16	Cluster1	-	-	down	-	-	-	-
AT2G07721.1	unknown protein; Has 1 Blast hits to 1 proteins in 1 species: Archae - 0; Bacteria - 0; Metazoa - 0; Fungi - 0; Plants - 1; Viruses - 0; Other Eukaryotes - 0 (source: NCBI BLink).			8.69092	8.74244	8.31198	7.60152	6.30971	13	Cluster1	-	-	down	-	-	-	-
AT2G07777.1	ATP synthase 9 mitochondrial; BEST Arabidopsis thaliana protein match is: ATP synthase 9 mitochondrial (TAIR:ATMG01090.1); Has 35333 Blast hits to 34131 proteins in 2444 species: Archae - 798; Bacteria - 22429; Metazoa - 974; Fungi - 991; Plants - 531; Viruses - 0; Other Eukaryotes - 9610 (source: NCBI BLink).			9.50918	9.45103	9.06518	8.21915	7.2859	40	Cluster1	-	-	-	-	-	-	-
AT2G13610.1	ABC-2 type transporter family protein; FUNCTIONS IN: ATPase activity, coupled to transmembrane movement of substances; LOCATED IN: membrane; EXPRESSED IN: 22 plant structures; EXPRESSED DURING: 13 growth stages; CONTAINS InterPro DOMAIN/s: ATPase, AAA+ type, core (InterPro:IPR003593), ABC transporter-like (InterPro:IPR003439), ABC-2 type transporter (InterPro:IPR013525), ABC transporter, conserve…	ATP-BINDING CASSETTE G5 (ABCG5)	ATP-BINDING CASSETTE G5 (ABCG5)	4.10553	4.64595	6.01086	7.28045	7.11824	31	Cluster4	-	down	up	down	-	-	-
AT2G14660.1	unknown protein; CONTAINS InterPro DOMAIN/s: Uncharacterised protein family UPF0310 (InterPro:IPR002740); Has 2761 Blast hits to 2761 proteins in 686 species: Archae - 5; Bacteria - 1143; Metazoa - 73; Fungi - 78; Plants - 42; Viruses - 0; Other Eukaryotes - 1420 (source: NCBI BLink).			8.22568	7.87066	6.87876	5.69583	6.09877	15	Cluster1	-	-	down	-	-	-	-
AT2G14878.1				7.24296	8.42292	9.58385	10.3614	10.7049	132	Cluster4	-	-	up	-	-	-	-
AT2G15010.1	Predicted to encode a PR (pathogenesis-related) protein. Belongs to the plant thionin (PR-13) family with the following members: At1g66100, At5g36910, At1g72260, At2g15010, At1g12663, At1g12660.			4.87558	9.50435	10.9367	11.4083	10.9491	190	Cluster5	-	-	up	-	-	yes	-
AT2G15970.1	encodes an alpha form of a protein similar to the cold acclimation protein WCOR413 in wheat. Expression is induced by short-term cold-treatment, water deprivation, and abscisic acid treatment.	COLD REGULATED 413 PLASMA MEMBRANE 1 (COR413-PM1)	CYCLOPHILLIN 19 (ATCYP19); (FL3-5A3);ARABIDOPSIS THALIANA COLD-REGULATED413 PLASMA MEMBRANE 1 (ATCOR413-PM1); (WCOR413-LIKE); (WCOR413);COLD REGULATED 413 PLASMA MEMBRANE 1 (COR413-PM1)	8.51414	11.0125	10.5497	10.4992	11.1525	6	Cluster5	-	-	-	up	-	-	-
AT2G15970.2	encodes an alpha form of a protein similar to the cold acclimation protein WCOR413 in wheat. Expression is induced by short-term cold-treatment, water deprivation, and abscisic acid treatment.	COLD REGULATED 413 PLASMA MEMBRANE 1 (COR413-PM1)	COLD REGULATED 413 PLASMA MEMBRANE 1 (COR413-PM1)	8.3107	10.8676	10.3886	10.3269	11.0364	5	Cluster5	-	-	-	-	-	-	-
AT2G16060.1	Encodes a class 1 nonsymbiotic hemoglobin induced by low oxygen levels with very high oxygen affinity. It is not likely to be a hemoglobin transporter because of its extremely high affinity for oxygen. Overexpression impairs cold stress-induced nitric oxide (NO) production.	HEMOGLOBIN 1 (HB1)	HEMOGLOBIN 1 (HB1);CLASS I HEMOGLOBIN (GLB1);HEMOGLOBIN 1 (AHB1); (ARATH GLB1); (ATGLB1); (NSHB1)	9.8063	9.35545	8.84487	5.13814	3.9371	28	Cluster1	higher in after-rippened seeds than in dormant seeds AR than dorm	-	down	-	-	-	-
AT2G16430.1	purple acid phosphatase 10 (PAP10); FUNCTIONS IN: protein serine/threonine phosphatase activity, acid phosphatase activity; INVOLVED IN: biological_process unknown; LOCATED IN: cell wall, plant-type cell wall; EXPRESSED IN: 25 plant structures; EXPRESSED DURING: 15 growth stages; CONTAINS InterPro DOMAIN/s: Purple acid phosphatase, N-terminal (InterPro:IPR015914), Metallophosphoesterase (InterPro…	PURPLE ACID PHOSPHATASE 10 (PAP10)	PURPLE ACID PHOSPHATASE 10 (PAP10); (ATPAP10)	9.26709	8.92777	7.76107	7.11415	7.12576	98	Cluster1	higher in after-rippened seeds than in dormant seeds AR than dorm	-	down	down	-	-	-
AT2G16430.2	purple acid phosphatase 10 (PAP10); FUNCTIONS IN: protein serine/threonine phosphatase activity, acid phosphatase activity; INVOLVED IN: biological_process unknown; LOCATED IN: cell wall, plant-type cell wall; EXPRESSED IN: 25 plant structures; EXPRESSED DURING: 15 growth stages; CONTAINS InterPro DOMAIN/s: Purple acid phosphatase, N-terminal (InterPro:IPR015914), Metallophosphoesterase (InterPro…	PURPLE ACID PHOSPHATASE 10 (PAP10)	(ATPAP10);PURPLE ACID PHOSPHATASE 10 (PAP10)	9.6003	9.26302	8.08672	7.44599	7.44972	98	Cluster1	higher in after-rippened seeds than in dormant seeds AR than dorm	-	down	-	-	-	-
AT2G16630.1	Pollen Ole e 1 allergen and extensin family protein; LOCATED IN: endomembrane system; EXPRESSED IN: 21 plant structures; EXPRESSED DURING: 13 growth stages; CONTAINS InterPro DOMAIN/s: Pollen Ole e 1 allergen/extensin (InterPro:IPR006041); Has 30201 Blast hits to 17322 proteins in 780 species: Archae - 12; Bacteria - 1396; Metazoa - 17338; Fungi - 3422; Plants - 5037; Viruses - 0; Other Eukaryote…			6.42315	5.59415	3.81735	3.32419	3.21068	11	Cluster1	-	-	down	-	-	-	-
AT2G16660.1	Major facilitator superfamily protein; INVOLVED IN: response to karrikin; LOCATED IN: endomembrane system; EXPRESSED IN: 23 plant structures; EXPRESSED DURING: 13 growth stages; CONTAINS InterPro DOMAIN/s: Nodulin-like (InterPro:IPR010658), Major facilitator superfamily, general substrate transporter (InterPro:IPR016196); BEST Arabidopsis thaliana protein match is: Major facilitator superfamily p…			8.91478	7.61317	6.26198	6.16309	7.18342	6	Cluster2	higher in after-rippened seeds than in dormant seeds AR than dorm	-	-	-	-	-	-
AT2G16850.1	plasma membrane intrinsic protein 2;8 (PIP2;8); FUNCTIONS IN: water channel activity; INVOLVED IN: transport, transmembrane transport; LOCATED IN: membrane; EXPRESSED IN: root, flower, cultured cell, leaf; CONTAINS InterPro DOMAIN/s: Major intrinsic protein, conserved site (InterPro:IPR022357), Aquaporin (InterPro:IPR012269), Major intrinsic protein (InterPro:IPR000425); BEST Arabidopsis thaliana…	PLASMA MEMBRANE INTRINSIC PROTEIN 2;8 (PIP2;8)	PLASMA MEMBRANE INTRINSIC PROTEIN 3B (PIP3B);PLASMA MEMBRANE INTRINSIC PROTEIN 2;8 (PIP2;8)	7.87513	7.75801	6.55991	4.83095	4.96308	39	Cluster1	-	down	down	-	-	-	-
AT2G17036.1	CONTAINS InterPro DOMAIN/s: F-box domain, cyclin-like (InterPro:IPR001810), Protein of unknown function DUF295 (InterPro:IPR005174); BEST Arabidopsis thaliana protein match is: F-box family protein with a domain of unknown function (DUF295) (TAIR:AT2G17030.1); Has 325 Blast hits to 323 proteins in 11 species: Archae - 0; Bacteria - 0; Metazoa - 0; Fungi - 0; Plants - 325; Viruses - 0; Other Eukar…			3.96593	4.58314	5.57345	6.54993	7.10801	96	Cluster4	-	-	-	up	-	-	-
AT2G17840.1	Identified as drought-inducible gene by differential hybridization. Upregulated by high light, drought, cold and salt stress determined by microarray analysis.	EARLY-RESPONSIVE TO DEHYDRATION 7 (ERD7)	EARLY-RESPONSIVE TO DEHYDRATION 7 (ERD7)	6.98465	9.06936	8.77916	9.1546	9.21702	8	Cluster5	-	up	up	up	-	-	-
AT2G18050.1	encodes a structurally divergent linker histone whose gene expression is induced by dehydration and ABA.	HISTONE H1-3 (HIS1-3)	HISTONE H1-3 (HIS1-3)	3.42589	5.85119	6.98937	9.30219	9.80487	108	Cluster4	higher in dormant seeds than in after-rippened seeds dorm than AR	-	up	-	-	-	-
AT2G18050.2	encodes a structurally divergent linker histone whose gene expression is induced by dehydration and ABA.	HISTONE H1-3 (HIS1-3)	HISTONE H1-3 (HIS1-3)	2.93088	5.67143	7.26484	9.49828	10.0284	123	Cluster4	higher in dormant seeds than in after-rippened seeds dorm than AR	-	up	-	-	-	-
AT2G18270.1	unknown protein; Has 2 Blast hits to 2 proteins in 1 species: Archae - 0; Bacteria - 0; Metazoa - 0; Fungi - 0; Plants - 2; Viruses - 0; Other Eukaryotes - 0 (source: NCBI BLink).			5.94789	6.55302	7.4948	8.45986	8.77133	143	Cluster4	-	-	-	-	-	-	-
AT2G18280.1	Member of TLP family	TUBBY LIKE PROTEIN 2 (TLP2)	TUBBY LIKE PROTEIN 2 (AtTLP2);TUBBY LIKE PROTEIN 2 (TLP2)	8.26743	8.74022	9.30057	9.98888	10.3494	128	Cluster4	higher in dormant seeds than in after-rippened seeds dorm than AR	-	-	-	yes	-	-
AT2G18280.2	Member of TLP family	TUBBY LIKE PROTEIN 2 (TLP2)	TUBBY LIKE PROTEIN 2 (TLP2);TUBBY LIKE PROTEIN 2 (AtTLP2)	7.83978	8.37539	8.93619	9.63915	10.0387	109	Cluster4	higher in dormant seeds than in after-rippened seeds dorm than AR	-	up	-	yes	-	-
AT2G18340.1	late embryogenesis abundant domain-containing protein / LEA domain-containing protein; FUNCTIONS IN: molecular_function unknown; INVOLVED IN: embryo development ending in seed dormancy; LOCATED IN: endomembrane system; EXPRESSED IN: petal, leaf whorl, sperm cell, male gametophyte, flower; EXPRESSED DURING: L mature pollen stage, M germinated pollen stage, 4 anthesis, petal differentiation and exp…			3.34918	9.55678	9.43874	9.77582	9.36955	165	Cluster5	-	-	up	up	-	yes	yes
AT2G18340.2	late embryogenesis abundant domain-containing protein / LEA domain-containing protein; FUNCTIONS IN: molecular_function unknown; INVOLVED IN: embryo development ending in seed dormancy; EXPRESSED IN: petal, leaf whorl, sperm cell, male gametophyte, flower; EXPRESSED DURING: L mature pollen stage, M germinated pollen stage, 4 anthesis, petal differentiation and expansion stage; CONTAINS InterPro D…			3.90629	10.258	10.2082	10.4753	10.0551	166	Cluster5	-	-	up	-	-	yes	yes
AT2G18540.1	RmlC-like cupins superfamily protein; FUNCTIONS IN: nutrient reservoir activity; INVOLVED IN: biological_process unknown; LOCATED IN: endomembrane system; CONTAINS InterPro DOMAIN/s: Cupin, RmlC-type (InterPro:IPR011051), Cupin 1 (InterPro:IPR006045), RmlC-like jelly roll fold (InterPro:IPR014710); BEST Arabidopsis thaliana protein match is: RmlC-like cupins superfamily protein (TAIR:AT4G36700.1)…			2.97362	9.72098	10.1519	10.5849	10.2777	196	Cluster5	-	-	up	-	-	-	-
AT2G19320.1	unknown protein; Has 9 Blast hits to 9 proteins in 4 species: Archae - 0; Bacteria - 0; Metazoa - 0; Fungi - 0; Plants - 9; Viruses - 0; Other Eukaryotes - 0 (source: NCBI BLink).			2.91634	7.08304	9.24151	9.99871	8.93947	139	Cluster5	-	-	up	-	-	yes	-
AT2G19590.1	encodes a protein whose sequence is similar to 1-aminocyclopropane-1-carboxylate oxidase	ACC OXIDASE 1 (ACO1)	ACC OXIDASE 1 (ACO1); (ATACO1)	9.12176	7.7111	6.82832	5.25917	5.50618	27	Cluster1	-	-	down	down	-	-	-
AT2G19800.1	Encodes a myo-inositol oxygenase family gene.	MYO-INOSITOL OXYGENASE 2 (MIOX2)	MYO-INOSITOL OXYGENASE 2 (MIOX2)	10.1642	9.11308	8.9832	8.25183	7.75446	6	Cluster1	-	-	down	-	-	-	-
AT2G19810.1	Encodes Oxidation-related Zinc Finger 1 (OZF1), a plasma membrane protein involved in oxidative stress.	OXIDATION-RELATED ZINC FINGER 1 (OZF1)	(AtOZF1);TANDEM ZINC FINGER 2 (TZF2); (ATTZF2);OXIDATION-RELATED ZINC FINGER 1 (OZF1)	4.78563	7.74619	7.60146	7.80443	7.82533	148	Cluster5	-	-	up	up	yes	-	-
AT2G19900.1	The malic enzyme (EC 1.1.1.40) encoded by AtNADP-ME1 is expressed in response to developmental and cell-specific signals. The enzyme is active in vitro and appears to function as a homohexamer or homooctamer. It is believed to be a cytosolic protein.	NADP-MALIC ENZYME 1 (NADP-ME1)	NADP-MALIC ENZYME 1 (NADP-ME1);ARABIDOPSIS THALIANA NADP-MALIC ENZYME 1 (ATNADP-ME1)	3.04133	8.36811	9.24116	9.71301	9.56272	204	Cluster5	higher in dormant seeds than in after-rippened seeds dorm than AR	-	up	up	-	-	-
AT2G20562.1	unknown protein; LOCATED IN: endomembrane system; BEST Arabidopsis thaliana protein match is: unknown protein (TAIR:AT2G31090.1); Has 70 Blast hits to 70 proteins in 13 species: Archae - 0; Bacteria - 0; Metazoa - 0; Fungi - 0; Plants - 70; Viruses - 0; Other Eukaryotes - 0 (source: NCBI BLink).			7.20993	4.54383	3.94959	4.20472	3.6089	82	Cluster2	-	-	down	-	-	-	-
AT2G21490.1	dehydrin LEA (LEA); FUNCTIONS IN: molecular_function unknown; INVOLVED IN: response to water, response to stress; LOCATED IN: cellular_component unknown; EXPRESSED IN: petal, leaf whorl, sepal, flower; EXPRESSED DURING: 4 anthesis, petal differentiation and expansion stage; CONTAINS InterPro DOMAIN/s: Dehydrin (InterPro:IPR000167); BEST Arabidopsis thaliana protein match is: Dehydrin family prote…	DEHYDRIN LEA (LEA)	DEHYDRIN LEA (LEA)	4.50631	9.88995	10.2282	10.4308	10.3722	179	Cluster5	-	-	up	up	-	yes	yes
AT2G21720.1	Plant protein of unknown function (DUF639); CONTAINS InterPro DOMAIN/s: Protein of unknown function DUF639 (InterPro:IPR006927); BEST Arabidopsis thaliana protein match is: Plant protein of unknown function (DUF639) (TAIR:AT5G23390.1); Has 146 Blast hits to 143 proteins in 14 species: Archae - 0; Bacteria - 4; Metazoa - 0; Fungi - 0; Plants - 142; Viruses - 0; Other Eukaryotes - 0 (source: NCBI B…			3.31098	7.58617	8.77482	8.85991	8.50783	191	Cluster5	-	-	up	-	-	-	-
AT2G21820.1	unknown protein; Has 45 Blast hits to 45 proteins in 13 species: Archae - 0; Bacteria - 0; Metazoa - 0; Fungi - 0; Plants - 45; Viruses - 0; Other Eukaryotes - 0 (source: NCBI BLink).			4.72422	10.0786	10.5141	10.765	10.6692	176	Cluster5	higher in dormant seeds than in after-rippened seeds dorm than AR	-	up	up	-	yes	-
AT2G22080.1	unknown protein; Has 96314 Blast hits to 34847 proteins in 1702 species: Archae - 612; Bacteria - 27969; Metazoa - 24311; Fungi - 12153; Plants - 4409; Viruses - 1572; Other Eukaryotes - 25288 (source: NCBI BLink).			7.22596	8.01378	9.06819	9.17111	9.35734	32	Cluster4	-	up	up	up	-	-	-
AT2G22240.1	** Referred to as MIPS1 in Mitsuhashi et al 2008. Myo-inositol-1-phosphate synthase isoform 2. Expressed in leaf, root and silique. Immunolocalization experiments with an antibody recognizing MIPS1, MIPS2, and MIPS3 showed endosperm localization.	MYO-INOSITOL-1-PHOSPHATE SYNTHASE 2 (MIPS2)	INOSITOL 3-PHOSPHATE SYNTHASE 2 (ATIPS2);MYO-INOSITOL-1-PHOSPHATE SYNTHASE 2 (MIPS2);MYO-INOSITOL-1-PHOSPHATE SYNTHASE 1 (MIPS1);MYO-INOSITOL-1-PHOSPHATE SYNTHASE 1 (ATMIPS1);MYO-INOSITOL-1-PHOSTPATE SYNTHASE 2 (ATMIPS2)	4.32671	7.28896	5.88392	6.89769	7.05819	3	Cluster5	higher in dormant seeds than in after-rippened seeds dorm than AR	up	-	-	-	-	-
AT2G22240.2	** Referred to as MIPS1 in Mitsuhashi et al 2008. Myo-inositol-1-phosphate synthase isoform 2. Expressed in leaf, root and silique. Immunolocalization experiments with an antibody recognizing MIPS1, MIPS2, and MIPS3 showed endosperm localization.	MYO-INOSITOL-1-PHOSPHATE SYNTHASE 2 (MIPS2)	INOSITOL 3-PHOSPHATE SYNTHASE 2 (ATIPS2);MYO-INOSITOL-1-PHOSPHATE SYNTHASE 2 (MIPS2);MYO-INOSITOL-1-PHOSTPATE SYNTHASE 2 (ATMIPS2)	4.32671	7.28896	5.88392	6.89769	7.05819	3	Cluster5	higher in dormant seeds than in after-rippened seeds dorm than AR	up	-	-	-	-	-
AT2G22470.1	Encodes arabinogalactan-protein (AGP2).	ARABINOGALACTAN PROTEIN 2 (AGP2)	(ATAGP2);ARABINOGALACTAN PROTEIN 2 (AGP2)	8.49917	8.27177	7.28428	5.86068	5.09212	7	Cluster1	-	-	down	up	-	-	-
AT2G22880.1	VQ motif-containing protein; FUNCTIONS IN: molecular_function unknown; INVOLVED IN: biological_process unknown; LOCATED IN: chloroplast; EXPRESSED IN: 8 plant structures; EXPRESSED DURING: LP.06 six leaves visible, LP.04 four leaves visible, LP.10 ten leaves visible, LP.08 eight leaves visible, LP.12 twelve leaves visible; CONTAINS InterPro DOMAIN/s: VQ (InterPro:IPR008889); BEST Arabidopsis thal…			8.13852	4.94391	4.31703	6.01957	4.84831	4	Cluster2	-	-	down	up	-	-	-
AT2G22970.1	serine carboxypeptidase-like 11 (SCPL11); FUNCTIONS IN: serine-type carboxypeptidase activity; INVOLVED IN: proteolysis; LOCATED IN: plant-type cell wall; EXPRESSED IN: 22 plant structures; EXPRESSED DURING: 13 growth stages; CONTAINS InterPro DOMAIN/s: Peptidase S10, serine carboxypeptidase (InterPro:IPR001563); BEST Arabidopsis thaliana protein match is: serine carboxypeptidase-like 12 (TAIR:AT…	SERINE CARBOXYPEPTIDASE-LIKE 11 (SCPL11)	SERINE CARBOXYPEPTIDASE-LIKE 11 (SCPL11)	6.45691	7.12105	8.64617	8.24978	7.47764	3	Cluster5	-	-	down	-	-	-	-
AT2G22970.2	serine carboxypeptidase-like 11 (SCPL11); FUNCTIONS IN: serine-type carboxypeptidase activity; INVOLVED IN: proteolysis; LOCATED IN: plant-type cell wall; EXPRESSED IN: 22 plant structures; EXPRESSED DURING: 13 growth stages; CONTAINS InterPro DOMAIN/s: Peptidase S10, serine carboxypeptidase (InterPro:IPR001563); BEST Arabidopsis thaliana protein match is: serine carboxypeptidase-like 12 (TAIR:AT…	SERINE CARBOXYPEPTIDASE-LIKE 11 (SCPL11)	SERINE CARBOXYPEPTIDASE-LIKE 11 (SCPL11)	6.09083	6.84346	8.36281	8.06205	7.15076	3	Cluster5	-	-	down	-	-	-	-
AT2G22970.3	serine carboxypeptidase-like 11 (SCPL11); FUNCTIONS IN: serine-type carboxypeptidase activity; INVOLVED IN: proteolysis; LOCATED IN: plant-type cell wall; EXPRESSED IN: 22 plant structures; EXPRESSED DURING: 13 growth stages; CONTAINS InterPro DOMAIN/s: Peptidase S10, serine carboxypeptidase (InterPro:IPR001563); BEST Arabidopsis thaliana protein match is: serine carboxypeptidase-like 12 (TAIR:AT…	SERINE CARBOXYPEPTIDASE-LIKE 11 (SCPL11)	SERINE CARBOXYPEPTIDASE-LIKE 11 (SCPL11)	6.45691	7.12105	8.64617	8.24978	7.47764	3	Cluster5	-	-	down	-	-	-	-
AT2G23240.1	AtMT4b is a member of Type 4 metallothionein (MT) genes. It is involved in the early develoment of the embryo and in the accumulation of metal ions especially Zn in the seeds.	ARABIDOPSIS THALIANA METALLOTHIONEIN 4B (ATMT4B)	ARABIDOPSIS THALIANA METALLOTHIONEIN 4B (ATMT4B)	2.89139	5.85147	8.48476	9.76531	9.40583	96	Cluster4	higher in dormant seeds than in after-rippened seeds dorm than AR	-	up	-	-	yes	-
AT2G23240.2	AtMT4b is a member of Type 4 metallothionein (MT) genes. It is involved in the early develoment of the embryo and in the accumulation of metal ions especially Zn in the seeds.	ARABIDOPSIS THALIANA METALLOTHIONEIN 4B (ATMT4B)	ARABIDOPSIS THALIANA METALLOTHIONEIN 4B (ATMT4B)	2.89139	5.85147	8.48476	9.76531	9.40583	96	Cluster4	higher in dormant seeds than in after-rippened seeds dorm than AR	-	up	-	-	yes	-
AT2G23600.1	Encodes a protein shown to have carboxylesterase activity, methyl salicylate esterase activity, methyl jasmonate esterase activity, and methyl IAA esterase activity in vitro. MES2 appears to be involved in MeSA hydrolysis in planta. This protein does not act on MeGA4, or MEGA9 in vitro.	ACETONE-CYANOHYDRIN LYASE (ACL)	ACETONE-CYANOHYDRIN LYASE (ACL);ARABIDOPSIS THALIANA METHYL ESTERASE 2 (ATMES2);METHYL ESTERASE 2 (MES2);ARABIDOPSIS METHYL ESTERASE 8 (ATME8);METHYL ESTERASE 8 (ME8)	7.84199	4.89235	4.80921	3.45474	3.84622	30	Cluster2	-	-	down	down	-	-	-
AT2G23640.1	Encodes RTNLB13, a reticulon protein integral to the endoplasmic reticulum (ER) membrane that have the ability to shape the ER into tubules.	RETICULAN LIKE PROTEIN B13 (RTNLB13)	RETICULAN LIKE PROTEIN B13 (RTNLB13)	3.41858	8.74843	9.73927	9.94514	9.35186	205	Cluster5	-	-	up	-	-	yes	-
AT2G23970.1	Class I glutamine amidotransferase-like superfamily protein; FUNCTIONS IN: catalytic activity; INVOLVED IN: defense response; LOCATED IN: endomembrane system; EXPRESSED IN: 6 plant structures; EXPRESSED DURING: 4 anthesis, petal differentiation and expansion stage; CONTAINS InterPro DOMAIN/s: Glutamine amidotransferase class-I, C-terminal (InterPro:IPR000991), Glutamine amidotransferase type 1 (I…			8.62786	6.05517	3.66352	3.06772	3.32083	9	Cluster2	-	-	down	-	-	-	-
AT2G25890.1	Oleosin family protein; FUNCTIONS IN: molecular_function unknown; INVOLVED IN: lipid storage; LOCATED IN: monolayer-surrounded lipid storage body, integral to membrane, membrane; EXPRESSED IN: petal, leaf whorl, flower, carpel; EXPRESSED DURING: 4 anthesis, petal differentiation and expansion stage; CONTAINS InterPro DOMAIN/s: Oleosin (InterPro:IPR000136); BEST Arabidopsis thaliana protein match …			3.02215	9.81115	10.1378	10.2102	10.1967	184	Cluster5	-	-	up	up	-	yes	-
AT2G25964.1	unknown protein; FUNCTIONS IN: molecular_function unknown; INVOLVED IN: biological_process unknown; LOCATED IN: cellular_component unknown; Has 30201 Blast hits to 17322 proteins in 780 species: Archae - 12; Bacteria - 1396; Metazoa - 17338; Fungi - 3422; Plants - 5037; Viruses - 0; Other Eukaryotes - 2996 (source: NCBI BLink).			5.4237	7.38125	8.13445	8.88562	9.38182	69	Cluster4	-	-	up	-	-	-	-
AT2G26040.1	Encodes a member of the PYR (pyrabactin resistance )/PYL(PYR1-like)/RCAR (regulatory components of ABA receptor) family proteins with 14 members. PYR/PYL/RCAR family proteins function as abscisic acid sensors. Mediate ABA-dependent regulation of protein phosphatase 2Cs ABI1 and ABI2.	PYR1-LIKE 2 (PYL2)	PYR1-LIKE 2 (PYL2);REGULATORY COMPONENTS OF ABA RECEPTOR 14 (RCAR14)	9.34382	8.56744	7.15992	4.64737	4.25004	136	Cluster1	-	-	down	-	-	-	-
AT2G26355.1	Potential natural antisense gene, locus overlaps with AT2G26360			6.19879	8.12891	9.75959	10.3689	10.7055	83	Cluster4	-	-	up	-	-	-	-
AT2G27080.1	Late embryogenesis abundant (LEA) hydroxyproline-rich glycoprotein family; CONTAINS InterPro DOMAIN/s: Late embryogenesis abundant protein, group 2 (InterPro:IPR004864); BEST Arabidopsis thaliana protein match is: Late embryogenesis abundant (LEA) hydroxyproline-rich glycoprotein family (TAIR:AT5G21130.1); Has 1062 Blast hits to 1061 proteins in 28 species: Archae - 0; Bacteria - 0; Metazoa - 0; …			7.01699	4.68615	4.33369	4.9096	4.3521	1	Cluster2	-	-	down	-	-	-	-
AT2G27140.1	HSP20-like chaperones superfamily protein; FUNCTIONS IN: molecular_function unknown; INVOLVED IN: response to heat; LOCATED IN: membrane; EXPRESSED IN: 19 plant structures; EXPRESSED DURING: 12 growth stages; CONTAINS InterPro DOMAIN/s: Heat shock protein Hsp20 (InterPro:IPR002068), HSP20-like chaperone (InterPro:IPR008978); BEST Arabidopsis thaliana protein match is: HSP20-like chaperones superf…			8.2621	7.32249	6.48132	4.10143	3.69414	27	Cluster1	-	-	down	-	-	-	-
AT2G27390.1	proline-rich family protein; Has 82542 Blast hits to 34565 proteins in 1759 species: Archae - 180; Bacteria - 14907; Metazoa - 30313; Fungi - 7185; Plants - 15279; Viruses - 3169; Other Eukaryotes - 11509 (source: NCBI BLink).			7.24595	5.16151	4.61838	5.79237	5.3662	4	Cluster2	-	-	down	-	-	-	-
AT2G27420.1	Cysteine proteinases superfamily protein; FUNCTIONS IN: cysteine-type peptidase activity, cysteine-type endopeptidase activity; INVOLVED IN: proteolysis; LOCATED IN: endomembrane system; EXPRESSED IN: 15 plant structures; EXPRESSED DURING: 10 growth stages; CONTAINS InterPro DOMAIN/s: Peptidase C1A, papain (InterPro:IPR013128), Proteinase inhibitor I29, cathepsin propeptide (InterPro:IPR013201), …			8.55302	3.92254	3.55363	3.00417	2.78548	178	Cluster2	-	-	down	down	-	-	-
AT2G27660.1	Cysteine/Histidine-rich C1 domain family protein; FUNCTIONS IN: zinc ion binding; LOCATED IN: chloroplast; EXPRESSED IN: 12 plant structures; EXPRESSED DURING: 9 growth stages; CONTAINS InterPro DOMAIN/s: DC1 (InterPro:IPR004146), Zinc finger, ZZ-type (InterPro:IPR000433), C1-like (InterPro:IPR011424); BEST Arabidopsis thaliana protein match is: Cysteine/Histidine-rich C1 domain family protein (T…			7.24417	4.20475	3.52031	4.02649	4.68668	19	Cluster2	-	-	down	down	-	-	-
AT2G27940.1	RING/U-box superfamily protein; FUNCTIONS IN: zinc ion binding; EXPRESSED IN: leaf apex, root, carpel, leaf; EXPRESSED DURING: LP.04 four leaves visible, 4 anthesis; CONTAINS InterPro DOMAIN/s: Zinc finger, RING-type (InterPro:IPR001841), Zinc finger, C3HC4 RING-type (InterPro:IPR018957); BEST Arabidopsis thaliana protein match is: RING/U-box superfamily protein (TAIR:AT3G05200.1); Has 9623 Blast…			2.93815	4.84724	6.52978	7.78469	7.04374	68	Cluster4	higher in dormant seeds than in after-rippened seeds dorm than AR	-	up	-	-	-	-
AT2G28305.1	LONELY GUY 1 (LOG1); CONTAINS InterPro DOMAIN/s: Conserved hypothetical protein CHP00730 (InterPro:IPR005269); BEST Arabidopsis thaliana protein match is: lysine decarboxylase family protein (TAIR:AT2G37210.1); Has 5303 Blast hits to 5301 proteins in 1556 species: Archae - 26; Bacteria - 3660; Metazoa - 10; Fungi - 132; Plants - 396; Viruses - 0; Other Eukaryotes - 1079 (source: NCBI BLink).	LONELY GUY 1 (LOG1)	LONELY GUY 1 (LOG1); (ATLOG1)	7.46097	5.29324	5.04602	4.56015	6.07116	7	Cluster2	-	-	down	up	-	-	-
AT2G28420.1	Lactoylglutathione lyase / glyoxalase I family protein; CONTAINS InterPro DOMAIN/s: Glyoxalase/bleomycin resistance protein/dioxygenase (InterPro:IPR004360); BEST Arabidopsis thaliana protein match is: Lactoylglutathione lyase / glyoxalase I family protein (TAIR:AT1G80160.1); Has 1054 Blast hits to 1054 proteins in 326 species: Archae - 2; Bacteria - 538; Metazoa - 105; Fungi - 6; Plants - 229; V…	GLYOXYLASE I 8 (GLYI8)	GLYOXYLASE I 8 (GLYI8)	4.34694	9.74495	10.4021	10.1662	9.64529	172	Cluster5	-	-	up	-	-	yes	-
AT2G28490.1	RmlC-like cupins superfamily protein; FUNCTIONS IN: nutrient reservoir activity; INVOLVED IN: biological_process unknown; LOCATED IN: endomembrane system; EXPRESSED IN: seed; EXPRESSED DURING: seedling growth; CONTAINS InterPro DOMAIN/s: Cupin, RmlC-type (InterPro:IPR011051), Cupin 1 (InterPro:IPR006045), RmlC-like jelly roll fold (InterPro:IPR014710); BEST Arabidopsis thaliana protein match is: …			3.78914	8.20254	10.1408	10.6341	10.4457	151	Cluster5	-	-	up	-	-	yes	-
AT2G29090.1	Encodes a protein with ABA 8'-hydroxylase activity, involved in ABA catabolism. Member of the CYP707A gene family. This gene predominantly accumulates in dry seeds and is up-regulated immediately following imbibition. CYP707A2 appears to play a major role in the rapid decrease in ABA levels during early seed imbibition.	CYTOCHROME P450, FAMILY 707, SUBFAMILY A, POLYPEPTIDE 2 (CYP707A2)	CYTOCHROME P450, FAMILY 707, SUBFAMILY A, POLYPEPTIDE 2 (CYP707A2)	4.92159	6.65915	6.83159	7.26779	8.16898	4	Cluster4	-	-	-	-	-	-	-
AT2G29090.2	Encodes a protein with ABA 8'-hydroxylase activity, involved in ABA catabolism. Member of the CYP707A gene family. This gene predominantly accumulates in dry seeds and is up-regulated immediately following imbibition. CYP707A2 appears to play a major role in the rapid decrease in ABA levels during early seed imbibition.	CYTOCHROME P450, FAMILY 707, SUBFAMILY A, POLYPEPTIDE 2 (CYP707A2)	CYTOCHROME P450, FAMILY 707, SUBFAMILY A, POLYPEPTIDE 2 (CYP707A2)	5.1407	7.05352	7.26229	7.71011	8.62758	6	Cluster4	-	-	-	-	-	-	-
AT2G29380.1	highly ABA-induced PP2C gene 3 (HAI3); FUNCTIONS IN: protein serine/threonine phosphatase activity, catalytic activity; INVOLVED IN: protein amino acid dephosphorylation; LOCATED IN: protein serine/threonine phosphatase complex; CONTAINS InterPro DOMAIN/s: Protein phosphatase 2C, manganese/magnesium aspartate binding site (InterPro:IPR000222), Protein phosphatase 2C-related (InterPro:IPR001932), …	HIGHLY ABA-INDUCED PP2C GENE 3 (HAI3)	HIGHLY ABA-INDUCED PP2C GENE 3 (HAI3)	3.90014	7.33847	8.21367	8.35676	8.19397	189	Cluster5	-	-	up	up	-	-	-
AT2G30040.1	member of MEKK subfamily	MITOGEN-ACTIVATED PROTEIN KINASE KINASE KINASE 14 (MAPKKK14)	MITOGEN-ACTIVATED PROTEIN KINASE KINASE KINASE 14 (MAPKKK14)	7.03331	3.80544	3.40931	3.23807	4.49602	25	Cluster2	-	-	down	up	-	-	-
AT2G30520.1	light inducible root phototropism 2 encoding a signal transducer of the phototropic response in Arabidopsis	ROOT PHOTOTROPISM 2 (RPT2)	ROOT PHOTOTROPISM 2 (RPT2)	8.56451	6.33958	4.78008	5.14522	8.32329	4	Cluster2	-	-	down	down	-	-	-
AT2G30520.2	light inducible root phototropism 2 encoding a signal transducer of the phototropic response in Arabidopsis	ROOT PHOTOTROPISM 2 (RPT2)	ROOT PHOTOTROPISM 2 (RPT2)	8.1661	5.90702	4.5856	5.03403	8.03848	4	Cluster2	-	-	down	-	-	-	-
AT2G30520.3	light inducible root phototropism 2 encoding a signal transducer of the phototropic response in Arabidopsis	ROOT PHOTOTROPISM 2 (RPT2)	ROOT PHOTOTROPISM 2 (RPT2)	7.89254	5.77692	4.37034	4.73617	7.70738	4	Cluster2	-	-	down	-	-	-	-
AT2G30970.1	ASPARTATE AMINOTRANSFERASE 1	ASPARTATE AMINOTRANSFERASE 1 (ASP1)	ASPARTATE AMINOTRANSFERASE 1 (ASP1)	10.3385	10.118	9.2488	8.36416	8.12493	156	Cluster1	higher in after-rippened seeds than in dormant seeds AR than dorm	-	down	-	-	-	-
AT2G30970.2	ASPARTATE AMINOTRANSFERASE 1	ASPARTATE AMINOTRANSFERASE 1 (ASP1)	ASPARTATE AMINOTRANSFERASE 1 (ASP1)	10.5847	10.3521	9.47895	8.60019	8.36779	157	Cluster1	higher in after-rippened seeds than in dormant seeds AR than dorm	-	down	-	-	-	-
AT2G31350.1	Encodes a mitochondrial glyoxalase 2 that can accommodate a number of different metal centers and with the predominant metal center being Fe(III)Zn(II).	GLYOXALASE 2-5 (GLX2-5)	GLYOXALASE 2-5 (GLX2-5)	6.29532	6.90501	7.41087	8.2932	8.78338	102	Cluster4	higher in dormant seeds than in after-rippened seeds dorm than AR	-	up	up	-	-	-
AT2G31350.2	Encodes a mitochondrial glyoxalase 2 that can accommodate a number of different metal centers and with the predominant metal center being Fe(III)Zn(II).	GLYOXALASE 2-5 (GLX2-5)	GLYOXALASE 2-5 (GLX2-5)	6.63123	7.23516	7.70216	8.56073	9.02543	71	Cluster4	higher in dormant seeds than in after-rippened seeds dorm than AR	-	up	-	-	-	-
AT2G31380.1	a B-box zinc finger protein that interacts with COP1. contains a novel 11 amino acid motif at the C-terminus (also found at the N-terminus of HY5) that is involved in the COP1 interaction.	SALT TOLERANCE HOMOLOGUE (STH)	SALT TOLERANCE HOMOLOGUE (STH)	7.2234	4.64864	3.02581	2.81278	3.40044	77	Cluster2	-	-	down	-	-	-	-
AT2G31585.1	Unknown gene			4.74459	4.83901	6.34096	7.4982	8.70745	40	Cluster4	-	-	up	-	-	-	-
AT2G31585.2	Unknown gene			4.74459	4.83901	6.34096	7.4982	8.70745	40	Cluster4	-	-	up	-	-	-	-
AT2G31750.1	UDP-glucosyl transferase 74D1 (UGT74D1); FUNCTIONS IN: transferase activity, transferring hexosyl groups, UDP-glycosyltransferase activity, transferase activity, transferring glycosyl groups; INVOLVED IN: metabolic process; EXPRESSED IN: 22 plant structures; EXPRESSED DURING: 13 growth stages; CONTAINS InterPro DOMAIN/s: UDP-glucuronosyl/UDP-glucosyltransferase (InterPro:IPR002213); BEST Arabidop…	UDP-GLUCOSYL TRANSFERASE 74D1 (UGT74D1)	UDP-GLUCOSYL TRANSFERASE 74D1 (UGT74D1)	8.59765	7.74673	5.96298	6.2121	7.82624	5	Cluster2	-	-	down	down	-	-	-
AT2G31980.1	PHYTOCYSTATIN 2 (CYS2); FUNCTIONS IN: cysteine-type endopeptidase inhibitor activity; INVOLVED IN: biological_process unknown; LOCATED IN: endomembrane system; EXPRESSED IN: 18 plant structures; EXPRESSED DURING: 11 growth stages; CONTAINS InterPro DOMAIN/s: Proteinase inhibitor I25, cystatin, conserved site (InterPro:IPR018073), Proteinase inhibitor I25, cystatin (InterPro:IPR000010), Proteinase…	PHYTOCYSTATIN 2 (CYS2)	PHYTOCYSTATIN 2 (AtCYS2);PHYTOCYSTATIN 2 (CYS2)	5.22376	10.0909	10.1835	10.1647	10.0399	160	Cluster5	-	-	up	up	-	yes	-
AT2G32020.1	Acyl-CoA N-acyltransferases (NAT) superfamily protein; FUNCTIONS IN: N-acetyltransferase activity; INVOLVED IN: response to abscisic acid stimulus, metabolic process; LOCATED IN: cellular_component unknown; EXPRESSED IN: stem, cotyledon, hypocotyl, root, stamen; EXPRESSED DURING: 4 anthesis, petal differentiation and expansion stage; CONTAINS InterPro DOMAIN/s: GCN5-related N-acetyltransferase, C…			6.56417	4.02126	2.99656	3.32302	3.36593	13	Cluster2	-	-	down	up	-	-	-
AT2G32090.1	Lactoylglutathione lyase / glyoxalase I family protein; CONTAINS InterPro DOMAIN/s: Glyoxalase/bleomycin resistance protein/dioxygenase (InterPro:IPR004360); BEST Arabidopsis thaliana protein match is: Lactoylglutathione lyase / glyoxalase I family protein (TAIR:AT2G28420.1); Has 572 Blast hits to 572 proteins in 208 species: Archae - 2; Bacteria - 303; Metazoa - 9; Fungi - 34; Plants - 172; Viru…			5.44941	6.51464	7.16619	7.86364	7.78117	40	Cluster4	-	up	up	-	-	-	-
AT2G32560.1	F-box family protein; FUNCTIONS IN: molecular_function unknown; INVOLVED IN: biological_process unknown; LOCATED IN: endomembrane system; EXPRESSED IN: 22 plant structures; EXPRESSED DURING: 13 growth stages; CONTAINS InterPro DOMAIN/s: F-box domain, cyclin-like (InterPro:IPR001810), F-box domain, Skp2-like (InterPro:IPR022364); BEST Arabidopsis thaliana protein match is: F-box family protein (TA…			10.1719	6.69167	6.13066	5.87428	7.55889	22	Cluster2	-	-	down	down	-	-	-
AT2G32690.1	Glycine-rich protein similar in structure to GRP5. The expression of GRP23 is induced by HPA (cutin monomer, salicylic acid, and abscisic acid.	GLYCINE-RICH PROTEIN 23 (GRP23)	GLYCINE-RICH PROTEIN 23 (ATGRP23);GLYCINE-RICH PROTEIN 23 (GRP23)	8.49973	7.36656	5.38026	4.60396	5.0885	66	Cluster1	-	-	down	-	-	-	-
AT2G32690.2	Glycine-rich protein similar in structure to GRP5. The expression of GRP23 is induced by HPA (cutin monomer, salicylic acid, and abscisic acid.	GLYCINE-RICH PROTEIN 23 (GRP23)	GLYCINE-RICH PROTEIN 23 (GRP23);GLYCINE-RICH PROTEIN 23 (ATGRP23)	8.49973	7.36656	5.38026	4.60396	5.0885	66	Cluster1	-	-	down	-	-	-	-
AT2G32690.3	Glycine-rich protein similar in structure to GRP5. The expression of GRP23 is induced by HPA (cutin monomer, salicylic acid, and abscisic acid.	GLYCINE-RICH PROTEIN 23 (GRP23)	GLYCINE-RICH PROTEIN 23 (GRP23);GLYCINE-RICH PROTEIN 23 (ATGRP23)	8.49973	7.36656	5.38026	4.60396	5.0885	66	Cluster1	-	-	down	-	-	-	-
AT2G33070.1	Encodes a nitrile-specifier protein NSP2. NSP2 is one out of five (At3g16400/NSP1, At2g33070/NSP2, At3g16390/NSP3, At3g16410/NSP4 and At5g48180/NSP5) A. thaliana epithiospecifier protein (ESP) homologues that promote simple nitrile, but not epithionitrile or thiocyanate formation.	NITRILE SPECIFIER PROTEIN 2 (NSP2)	NITRILE SPECIFIER PROTEIN 2 (NSP2);NITRILE-SPECIFIER PROTEIN 2 (ATNSP2)	4.06722	4.05047	6.32761	7.67775	6.11183	1	Cluster4	-	-	-	-	-	-	-
AT2G33070.2	Encodes a nitrile-specifier protein NSP2. NSP2 is one out of five (At3g16400/NSP1, At2g33070/NSP2, At3g16390/NSP3, At3g16410/NSP4 and At5g48180/NSP5) A. thaliana epithiospecifier protein (ESP) homologues that promote simple nitrile, but not epithionitrile or thiocyanate formation.	NITRILE SPECIFIER PROTEIN 2 (NSP2)	NITRILE-SPECIFIER PROTEIN 2 (ATNSP2);NITRILE SPECIFIER PROTEIN 2 (NSP2)	4.26338	4.25894	6.79638	8.24935	6.41115	1	Cluster4	-	-	-	-	-	-	-
AT2G33180.1	unknown protein; FUNCTIONS IN: molecular_function unknown; INVOLVED IN: biological_process unknown; LOCATED IN: chloroplast stroma; EXPRESSED IN: 22 plant structures; EXPRESSED DURING: 13 growth stages; Has 57 Blast hits to 57 proteins in 22 species: Archae - 0; Bacteria - 8; Metazoa - 0; Fungi - 0; Plants - 35; Viruses - 0; Other Eukaryotes - 14 (source: NCBI BLink).			8.89011	8.38448	7.67916	6.28169	6.41801	33	Cluster1	higher in after-rippened seeds than in dormant seeds AR than dorm	-	down	down	-	-	-
AT2G33210.1	heat shock protein 60-2 (HSP60-2); FUNCTIONS IN: copper ion binding, ATP binding; INVOLVED IN: inflammatory response, response to salt stress; LOCATED IN: mitochondrion, plasma membrane, chloroplast; EXPRESSED IN: 23 plant structures; EXPRESSED DURING: 15 growth stages; CONTAINS InterPro DOMAIN/s: Chaperonin Cpn60/TCP-1 (InterPro:IPR002423), Chaperonin Cpn60, conserved site (InterPro:IPR018370), …	HEAT SHOCK PROTEIN 60-2 (HSP60-2)	HEAT SHOCK PROTEIN 60-2 (HSP60-2)	9.15053	9.05578	8.0384	6.91206	6.5624	132	Cluster1	-	-	down	down	-	-	-
AT2G33210.2	heat shock protein 60-2 (HSP60-2); CONTAINS InterPro DOMAIN/s: Chaperonin Cpn60/TCP-1 (InterPro:IPR002423), Chaperonin Cpn60, conserved site (InterPro:IPR018370), Chaperonin Cpn60 (InterPro:IPR001844); BEST Arabidopsis thaliana protein match is: heat shock protein 60 (TAIR:AT3G23990.1).	HEAT SHOCK PROTEIN 60-2 (HSP60-2)	HEAT SHOCK PROTEIN 60-2 (HSP60-2)	9.15053	9.05578	8.0384	6.91206	6.5624	132	Cluster1	-	-	down	-	-	-	-
AT2G33520.1	unknown protein; Has 68 Blast hits to 68 proteins in 18 species: Archae - 0; Bacteria - 0; Metazoa - 8; Fungi - 2; Plants - 58; Viruses - 0; Other Eukaryotes - 0 (source: NCBI BLink).			3.55444	6.11126	7.35493	8.10836	7.31185	67	Cluster5	higher in dormant seeds than in after-rippened seeds dorm than AR	-	up	-	-	-	-
AT2G33830.1	Dormancy/auxin associated family protein; CONTAINS InterPro DOMAIN/s: Dormancyauxin associated (InterPro:IPR008406); BEST Arabidopsis thaliana protein match is: dormancy-associated protein-like 1 (TAIR:AT1G28330.1); Has 171 Blast hits to 171 proteins in 47 species: Archae - 0; Bacteria - 0; Metazoa - 0; Fungi - 0; Plants - 171; Viruses - 0; Other Eukaryotes - 0 (source: NCBI BLink).			3.56578	4.33388	7.3088	8.83127	9.13738	112	Cluster4	higher in dormant seeds than in after-rippened seeds dorm than AR	-	up	up	-	-	-
AT2G33830.2	Dormancy/auxin associated family protein; CONTAINS InterPro DOMAIN/s: Dormancyauxin associated (InterPro:IPR008406); BEST Arabidopsis thaliana protein match is: dormancy-associated protein-like 1 (TAIR:AT1G28330.1); Has 165 Blast hits to 165 proteins in 47 species: Archae - 0; Bacteria - 0; Metazoa - 0; Fungi - 0; Plants - 165; Viruses - 0; Other Eukaryotes - 0 (source: NCBI BLink).			3.56578	4.33388	7.3088	8.83127	9.13738	112	Cluster4	higher in dormant seeds than in after-rippened seeds dorm than AR	-	up	-	-	-	-
AT2G34080.1	Cysteine proteinases superfamily protein; FUNCTIONS IN: cysteine-type peptidase activity, cysteine-type endopeptidase activity; INVOLVED IN: proteolysis; LOCATED IN: endomembrane system; CONTAINS InterPro DOMAIN/s: Peptidase C1A, papain (InterPro:IPR013128), Proteinase inhibitor I29, cathepsin propeptide (InterPro:IPR013201), Peptidase C1A, papain C-terminal (InterPro:IPR000668), Peptidase, cyste…			7.79593	5.61286	4.3044	3.54474	4.66541	53	Cluster2	-	-	-	-	-	-	-
AT2G34315.1	Avirulence induced gene (AIG1) family protein; FUNCTIONS IN: GTP binding; INVOLVED IN: biological_process unknown; LOCATED IN: cellular_component unknown; EXPRESSED IN: embryo, root, stamen; EXPRESSED DURING: 4 anthesis, D bilateral stage; CONTAINS InterPro DOMAIN/s: AIG1 (InterPro:IPR006703); BEST Arabidopsis thaliana protein match is: Avirulence induced gene (AIG1) family protein (TAIR:AT1G3395…			2.28911	4.62508	6.36155	5.44323	3.96256	1	Cluster5	-	-	up	-	-	-	-
AT2G34640.1	Present in transcriptionally active plastid chromosomes. Involved in plastid gene expression.	PLASTID TRANSCRIPTIONALLY ACTIVE 12 (PTAC12)	HEMERA (HMR);PLASTID TRANSCRIPTIONALLY ACTIVE 12 (PTAC12)	9.21461	9.00852	8.62315	7.6913	7.01415	69	Cluster1	-	-	-	down	-	-	-
AT2G34870.1	maternal effect embryo arrest 26 (MEE26); FUNCTIONS IN: molecular_function unknown; INVOLVED IN: embryo development ending in seed dormancy; LOCATED IN: endomembrane system; EXPRESSED IN: 10 plant structures; EXPRESSED DURING: 4 anthesis, C globular stage, petal differentiation and expansion stage; BEST Arabidopsis thaliana protein match is: Glycine-rich protein family (TAIR:AT3G02670.1); Has 235…	MATERNAL EFFECT EMBRYO ARREST 26 (MEE26)	MATERNAL EFFECT EMBRYO ARREST 26 (MEE26)	2.84587	3.27893	5.78683	7.37622	4.40482	1	Cluster4	-	-	-	-	-	-	-
AT2G35290.1	unknown protein; Has 39 Blast hits to 39 proteins in 10 species: Archae - 0; Bacteria - 0; Metazoa - 0; Fungi - 0; Plants - 39; Viruses - 0; Other Eukaryotes - 0 (source: NCBI BLink).			6.5111	3.12588	2.44722	2.44985	2.46382	115	Cluster2	-	-	down	-	-	-	-
AT2G35300.1	Encodes LEA4-2/LEA18, a member of the Late Embryogenesis Abundant (LEA) proteins which typically accumulate in response to low water availability conditions imposed during development or by the environment.	LATE EMBRYOGENESIS ABUNDANT 18 (LEA18)	LATE EMBRYOGENESIS ABUNDANT 4-2 (AtLEA4-2);LATE EMBRYOGENESIS ABUNDANT 4-2 (LEA4-2);LATE EMBRYOGENESIS ABUNDANT 18 (LEA18)	7.68232	11.2034	11.2552	11.3243	11.393	159	Cluster5	-	-	up	up	-	yes	yes
AT2G35710.1	Nucleotide-diphospho-sugar transferases superfamily protein; FUNCTIONS IN: transferase activity, transferring hexosyl groups, transferase activity, transferring glycosyl groups; INVOLVED IN: carbohydrate biosynthetic process, biosynthetic process; LOCATED IN: endomembrane system; EXPRESSED IN: 11 plant structures; EXPRESSED DURING: 7 growth stages; CONTAINS InterPro DOMAIN/s: Glycosyl transferase…			6.43595	2.6637	2.80209	3.19724	2.90749	27	Cluster2	-	-	down	up	-	-	-
AT2G35710.2	Nucleotide-diphospho-sugar transferases superfamily protein; CONTAINS InterPro DOMAIN/s: Glycosyl transferase, family 8 (InterPro:IPR002495); BEST Arabidopsis thaliana protein match is: Nucleotide-diphospho-sugar transferases superfamily protein (TAIR:AT4G16600.1); Has 35333 Blast hits to 34131 proteins in 2444 species: Archae - 798; Bacteria - 22429; Metazoa - 974; Fungi - 991; Plants - 531; Vir…			6.83677	2.57155	2.55588	3.15885	2.84096	25	Cluster2	-	-	down	-	-	-	-
AT2G35930.1	Encodes a cytoplasmically localized U-box domain containing E3 ubiquitin ligase that is involved in the response to water stress and acts as a negative regulator of PAMP-triggered immunity.	PLANT U-BOX 23 (PUB23)	PLANT U-BOX 23 (PUB23); (ATPUB23)	8.21478	5.40608	4.73583	6.09824	6.05416	4	Cluster2	-	-	down	-	-	-	-
AT2G36145.1	unknown protein; FUNCTIONS IN: molecular_function unknown; INVOLVED IN: biological_process unknown; LOCATED IN: chloroplast thylakoid membrane, chloroplast stroma, chloroplast; EXPRESSED IN: 19 plant structures; EXPRESSED DURING: 13 growth stages; Has 49 Blast hits to 49 proteins in 17 species: Archae - 0; Bacteria - 0; Metazoa - 0; Fungi - 0; Plants - 49; Viruses - 0; Other Eukaryotes - 0 (sourc…			7.83722	7.29072	6.50122	5.94225	5.32355	57	Cluster1	-	-	down	-	-	-	-
AT2G36270.1	Encodes a member of the basic leucine zipper transcription factor family, involved in ABA signalling during seed maturation and germination. The Arabidopsis abscisic acid (ABA)-insensitive abi5 mutants have pleiotropic defects in ABA response, including decreased sensitivity to ABA inhibition of germination and altered expression of some ABA-regulated genes. Comparison of seed and ABA-inducible v…	ABA INSENSITIVE 5 (ABI5)	GROWTH-INSENSITIVITY TO ABA 1 (GIA1);ABA INSENSITIVE 5 (ABI5)	5.64096	9.97427	9.47077	9.75399	9.66951	132	Cluster5	-	-	up	up	yes	-	-
AT2G36310.1	Encodes a cytoplasmic nucleoside hydrolase. It has the highest levels of activity with uridine followed by xanthosine. It shows little activity with inosine and none with cytidine. Mutant analyses indicate that it plays a role in purine and pyrimidine catabolism.	URIDINE-RIBOHYDROLASE 1 (URH1)	URIDINE-RIBOHYDROLASE 1 (URH1);NUCLEOSIDE HYDROLASE 1 (NSH1)	8.18346	6.66592	6.16536	5.41596	5.59549	56	Cluster1	-	-	down	-	-	-	-
AT2G36640.1	Encodes putative phosphotyrosine protein belonging to late embryogenesis abundant (LEA) protein in group 3 that might be involved in maturation and desiccation tolerance of seeds. RFLP and CAPS mapping place it on chromosome 4 but the nucleotide sequence maps it to chromosome 2.	EMBRYONIC CELL PROTEIN 63 (ECP63)	EMBRYONIC CELL PROTEIN 63 (ECP63);EMBRYONIC CELL PROTEIN 63 (ATECP63)	5.1802	10.3994	10.49	10.6515	10.5065	169	Cluster5	-	-	up	up	-	yes	yes
AT2G36830.1	Encodes a tonoplast intrinsic protein, which functions as water channel. It has also been shown to be able to facilitate the transport of urea and hydrogen peroxide. Highly expressed in vascular tissues of the root, stem, cauline leaves and flowers but not in the apical meristems.	GAMMA TONOPLAST INTRINSIC PROTEIN (GAMMA-TIP)	TONOPLAST INTRINSIC PROTEIN 1;1 (TIP1;1);GAMMA TONOPLAST INTRINSIC PROTEIN (GAMMA-TIP);GAMMA TONOPLAST INTRINSIC PROTEIN 1 (GAMMA-TIP1)	7.9216	7.18312	4.06461	4.34974	5.69066	9	Cluster2	-	-	down	-	-	-	-
AT2G36885.1	unknown protein; FUNCTIONS IN: molecular_function unknown; LOCATED IN: chloroplast; EXPRESSED IN: 22 plant structures; EXPRESSED DURING: 13 growth stages; Has 172 Blast hits to 172 proteins in 58 species: Archae - 0; Bacteria - 116; Metazoa - 0; Fungi - 0; Plants - 32; Viruses - 0; Other Eukaryotes - 24 (source: NCBI BLink).			8.77802	8.62587	7.67221	6.30801	5.88087	106	Cluster1	-	-	down	-	-	-	-
AT2G36885.2	unknown protein; FUNCTIONS IN: molecular_function unknown; LOCATED IN: chloroplast; EXPRESSED IN: 22 plant structures; EXPRESSED DURING: 13 growth stages; Has 35333 Blast hits to 34131 proteins in 2444 species: Archae - 798; Bacteria - 22429; Metazoa - 974; Fungi - 991; Plants - 531; Viruses - 0; Other Eukaryotes - 9610 (source: NCBI BLink).			8.77802	8.62587	7.67221	6.30801	5.88087	106	Cluster1	-	-	down	-	-	-	-
AT2G37200.1	Uncharacterised protein family (UPF0497); CONTAINS InterPro DOMAIN/s: Uncharacterised protein family UPF0497, trans-membrane plant (InterPro:IPR006702); BEST Arabidopsis thaliana protein match is: Uncharacterised protein family (UPF0497) (TAIR:AT2G28370.1); Has 205 Blast hits to 205 proteins in 15 species: Archae - 0; Bacteria - 0; Metazoa - 0; Fungi - 0; Plants - 205; Viruses - 0; Other Eukaryot…			7.00943	7.48663	8.51075	9.12197	9.41412	108	Cluster4	-	-	up	-	-	-	-
AT2G37470.1	Histone superfamily protein; FUNCTIONS IN: DNA binding; INVOLVED IN: nucleosome assembly; LOCATED IN: nucleus, nucleosome; EXPRESSED IN: 24 plant structures; EXPRESSED DURING: 15 growth stages; CONTAINS InterPro DOMAIN/s: Histone H2B (InterPro:IPR000558), Histone-fold (InterPro:IPR009072), Histone core (InterPro:IPR007125); BEST Arabidopsis thaliana protein match is: Histone superfamily protein (…			9.87741	9.26339	8.96764	8.04643	7.3545	37	Cluster1	-	-	down	-	-	-	-
AT2G38465.1	unknown protein; FUNCTIONS IN: molecular_function unknown; INVOLVED IN: biological_process unknown; LOCATED IN: plasma membrane; EXPRESSED IN: 21 plant structures; EXPRESSED DURING: 11 growth stages; Has 16 Blast hits to 16 proteins in 8 species: Archae - 0; Bacteria - 0; Metazoa - 0; Fungi - 0; Plants - 16; Viruses - 0; Other Eukaryotes - 0 (source: NCBI BLink).			3.41046	8.12531	9.36446	9.93465	9.7215	203	Cluster5	-	-	up	up	-	-	-
AT2G38470.1	Member of the plant WRKY transcription factor family. Regulates the antagonistic relationship between defense pathways mediating responses to P. syringae and necrotrophic fungal pathogens. Located in nucleus. Involved in response to various abiotic stresses - especially salt stress.	WRKY DNA-BINDING PROTEIN 33 (WRKY33)	WRKY DNA-BINDING PROTEIN 33 (WRKY33);WRKY DNA-BINDING PROTEIN 33 (ATWRKY33)	8.65753	6.60172	6.4531	8.80113	7.76734	1	Cluster3	-	-	-	up	-	-	-
AT2G38810.2	Encodes HTA8, a histone H2A protein.	HISTONE H2A 8 (HTA8)	HISTONE H2A 8 (HTA8)	9.27041	9.46457	8.79395	7.85989	6.92769	24	Cluster1	higher in after-rippened seeds than in dormant seeds AR than dorm	-	down	-	-	-	-
AT2G38810.3	Encodes HTA8, a histone H2A protein.	HISTONE H2A 8 (HTA8)	HISTONE H2A 8 (HTA8)	8.13733	8.18876	7.70617	6.74902	5.84109	31	Cluster1	higher in after-rippened seeds than in dormant seeds AR than dorm	-	down	-	-	-	-
AT2G38905.1	Low temperature and salt responsive protein family; INVOLVED IN: response to cold, hyperosmotic salinity response; LOCATED IN: endomembrane system, integral to membrane; EXPRESSED IN: 10 plant structures; EXPRESSED DURING: M germinated pollen stage, 4 anthesis, petal differentiation and expansion stage; CONTAINS InterPro DOMAIN/s: Uncharacterised protein family UPF0057 (InterPro:IPR000612); BEST …			3.02543	9.97427	10.4151	10.6367	10.4325	189	Cluster5	-	-	up	-	-	yes	-
AT2G39050.1	Encodes a nucleocytoplasmic lectin that is capable of binding carbohydrates.	EUONYMUS LECTIN S3 (EULS3)	EUONYMUS LECTIN S3 (EULS3); (ARATHEULS3)	4.5943	7.06095	7.34458	7.85986	7.28399	128	Cluster5	-	-	-	up	-	-	-
AT2G39080.1	NAD(P)-binding Rossmann-fold superfamily protein; LOCATED IN: chloroplast stroma, chloroplast; EXPRESSED IN: 23 plant structures; EXPRESSED DURING: 13 growth stages; Has 818 Blast hits to 811 proteins in 372 species: Archae - 18; Bacteria - 637; Metazoa - 0; Fungi - 0; Plants - 59; Viruses - 0; Other Eukaryotes - 104 (source: NCBI BLink).	EMBRYO DEFECTIVE 2799 (EMB2799)	EMBRYO DEFECTIVE 2799 (EMB2799)	8.42475	8.19837	6.85741	5.87749	5.9458	92	Cluster1	-	-	down	-	-	-	-
AT2G39200.1	A member of a large family of seven-transmembrane domain proteins specific to plants, homologs of the barley mildew resistance locus o (MLO) protein. The Arabidopsis genome contains 15 genes encoding MLO proteins, with localization in plasma membrane. Phylogenetic analysis revealed four clades of closely-related AtMLO genes. ATMLO6 belongs to the clade IV, with AtMLO2, AtMLO3 and AtMLO12. The gen…	MILDEW RESISTANCE LOCUS O 12 (MLO12)	MILDEW RESISTANCE LOCUS O 12 (MLO12);MILDEW RESISTANCE LOCUS O 12 (ATMLO12)	6.83441	4.28043	3.80991	4.49152	4.73647	6	Cluster2	-	-	down	-	-	-	-
AT2G39310.1	jacalin-related lectin 22 (JAL22); FUNCTIONS IN: molecular_function unknown; INVOLVED IN: biological_process unknown; LOCATED IN: cellular_component unknown; EXPRESSED IN: 13 plant structures; EXPRESSED DURING: 6 growth stages; CONTAINS InterPro DOMAIN/s: Mannose-binding lectin (InterPro:IPR001229); BEST Arabidopsis thaliana protein match is: jacalin-related lectin 23 (TAIR:AT2G39330.1); Has 2014…	JACALIN-RELATED LECTIN 22 (JAL22)	JACALIN-RELATED LECTIN 22 (JAL22)	6.69889	6.11813	7.43968	8.82889	9.78521	24	Cluster3	-	-	-	down	-	-	-
AT2G39310.2	jacalin-related lectin 22 (JAL22); FUNCTIONS IN: molecular_function unknown; INVOLVED IN: biological_process unknown; LOCATED IN: cellular_component unknown; EXPRESSED IN: 13 plant structures; EXPRESSED DURING: 6 growth stages; CONTAINS InterPro DOMAIN/s: Mannose-binding lectin (InterPro:IPR001229); BEST Arabidopsis thaliana protein match is: jacalin-related lectin 23 (TAIR:AT2G39330.1); Has 1806…	JACALIN-RELATED LECTIN 22 (JAL22)	JACALIN-RELATED LECTIN 22 (JAL22)	6.69889	6.11813	7.43968	8.82889	9.78521	24	Cluster3	-	-	-	-	-	-	-
AT2G39310.3	jacalin-related lectin 22; FUNCTIONS IN: molecular_function unknown; INVOLVED IN: biological_process unknown; LOCATED IN: cellular_component unknown; EXPRESSED IN: 13 plant structures; EXPRESSED DURING: LP.06 six leaves visible, LP.04 four leaves visible, 4 anthesis, LP.12 twelve leaves visible, D bilateral stage; CONTAINS InterPro DOMAIN/s: Mannose-binding lectin (InterPro:IPR001229); BEST Arabi…			7.14017	6.48087	7.84044	9.18852	10.0792	15	Cluster3	-	-	-	-	-	-	-
AT2G39700.1	putative expansin. Naming convention from the Expansin Working Group (Kende et al, 2004. Plant Mol Bio). Involved in the formation of nematode-induced syncytia in roots of Arabidopsis thaliana.	EXPANSIN A4 (EXPA4)	EXPANSIN A4 (EXPA4);EXPANSIN A4 (ATEXPA4); (ATEXP4); (ATHEXP ALPHA 1.6)	6.27066	7.13036	8.40789	8.96872	8.32013	44	Cluster4	-	-	up	down	-	-	-
AT2G39730.1	Rubisco activase, a nuclear-encoded chloroplast protein that consists of two isoforms arising from alternative splicing in most plants. Required for the light activation of rubisco. Involved in jasmonate-induced leaf senescence.	RUBISCO ACTIVASE (RCA)	RUBISCO ACTIVASE (RCA)	8.46723	7.67113	6.09021	6.06084	6.91338	21	Cluster2	-	down	down	down	-	-	-
AT2G39730.2	Rubisco activase, a nuclear-encoded chloroplast protein that consists of two isoforms arising from alternative splicing in most plants. Required for the light activation of rubisco. Involved in jasmonate-induced leaf senescence.	RUBISCO ACTIVASE (RCA)	RUBISCO ACTIVASE (RCA)	8.46723	7.67113	6.09021	6.06084	6.91338	21	Cluster2	-	down	down	-	-	-	-
AT2G39730.3	Rubisco activase, a nuclear-encoded chloroplast protein that consists of two isoforms arising from alternative splicing in most plants. Required for the light activation of rubisco. Involved in jasmonate-induced leaf senescence.	RUBISCO ACTIVASE (RCA)	RUBISCO ACTIVASE (RCA)	8.77202	7.95962	6.32098	6.3618	7.20208	23	Cluster2	-	down	down	-	-	-	-
AT2G40170.1	Encodes a group 1 LEA gene that is activated by direct binding of ABI5 to its promoter and is involved in response to ABA. Is required for normal seed development. Involved in regulating the timing of dessication tolerance and rate of water loss during seed maturation.	LATE EMBRYOGENESIS ABUNDANT 6 (GEA6)	EARLY METHIONINE-LABELLED 6 (EM6);ARABIDOPSIS EARLY METHIONINE-LABELLED 6 (ATEM6);LATE EMBRYOGENESIS ABUNDANT 6 (GEA6)	5.76887	10.5404	10.8614	11.1099	11.1735	181	Cluster5	higher in dormant seeds than in after-rippened seeds dorm than AR	-	up	up	-	-	yes
AT2G40330.1	Encodes a member of the PYR (pyrabactin resistance )/PYL(PYR1-like)/RCAR (regulatory components of ABA receptor) family proteins with 14 members. PYR/PYL/RCAR family proteins function as abscisic acid sensors. Mediate ABA-dependent regulation of protein phosphatase 2Cs ABI1 and ABI2.	PYR1-LIKE 6 (PYL6)	PYR1-LIKE 6 (PYL6);REGULATORY COMPONENTS OF ABA RECEPTOR 9 (RCAR9)	8.68185	4.24734	3.20579	3.19729	3.17017	186	Cluster2	-	-	down	-	-	-	-
AT2G40460.1	Major facilitator superfamily protein; FUNCTIONS IN: transporter activity; INVOLVED IN: oligopeptide transport, response to nematode; LOCATED IN: membrane; EXPRESSED IN: 22 plant structures; EXPRESSED DURING: 13 growth stages; CONTAINS InterPro DOMAIN/s: Oligopeptide transporter (InterPro:IPR000109), Major facilitator superfamily, general substrate transporter (InterPro:IPR016196); BEST Arabidops…			3.71735	4.0247	6.6596	5.51972	5.16895	1	Cluster4	-	-	-	down	-	-	-
AT2G40610.1	member of Alpha-Expansin Gene Family. Naming convention from the Expansin Working Group (Kende et al, 2004. Plant Mol Bio). Involved in the formation of nematode-induced syncytia in roots of Arabidopsis thaliana.	EXPANSIN A8 (EXPA8)	EXPANSIN A8 (EXPA8); (ATHEXP ALPHA 1.11);EXPANSIN A8 (ATEXPA8); (EXP8); (ATEXP8)	7.92042	6.15661	6.65766	4.24296	4.1564	7	Cluster1	higher in after-rippened seeds than in dormant seeds AR than dorm	-	down	down	-	-	-
AT2G41070.1	Transcription factor homologous to ABI5. Regulates AtEm1 expression by binding directly at the AtEm1 promoter. Located in the nucleus and expressed during seed maturation in the cotyledons and later in the whole embryo.	ENHANCED EM LEVEL (EEL)	(DPBF4); (ATBZIP12);ENHANCED EM LEVEL (EEL)	4.84638	6.99068	8.63796	9.74997	9.63344	107	Cluster4	higher in dormant seeds than in after-rippened seeds dorm than AR	-	up	up	yes	-	-
AT2G41070.2	Transcription factor homologous to ABI5. Regulates AtEm1 expression by binding directly at the AtEm1 promoter. Located in the nucleus and expressed during seed maturation in the cotyledons and later in the whole embryo.	ENHANCED EM LEVEL (EEL)	(ATBZIP12);ENHANCED EM LEVEL (EEL); (DPBF4)	4.39138	6.40971	8.05105	9.20205	8.9966	105	Cluster4	higher in dormant seeds than in after-rippened seeds dorm than AR	-	up	-	yes	-	-
AT2G41070.3	Transcription factor homologous to ABI5. Regulates AtEm1 expression by binding directly at the AtEm1 promoter. Located in the nucleus and expressed during seed maturation in the cotyledons and later in the whole embryo.	ENHANCED EM LEVEL (EEL)	(DPBF4);ENHANCED EM LEVEL (EEL); (ATBZIP12)	3.99359	5.89713	7.4132	8.60827	8.33911	100	Cluster4	higher in dormant seeds than in after-rippened seeds dorm than AR	-	up	-	yes	-	-
AT2G41100.1	encodes a calmodulin-like protein, with six potential calcium binding domains. Calcium binding shown by Ca(2+)-specific shift in electrophoretic mobility. Expression induced by touch and darkness. Expression may also be developmentally controlled. Expression in growing regions of roots, vascular tissue, root/shoot junctions, trichomes, branch points of the shoot, and regions of siliques and flowe…	TOUCH 3 (TCH3)	ARABIDOPSIS THALIANA CALMODULIN LIKE 4 (ATCAL4);TOUCH 3 (TCH3)	8.78209	6.0038	3.87304	7.39882	4.4193	3	Cluster2	-	-	down	up	-	-	-
AT2G41100.2	encodes a calmodulin-like protein, with six potential calcium binding domains. Calcium binding shown by Ca(2+)-specific shift in electrophoretic mobility. Expression induced by touch and darkness. Expression may also be developmentally controlled. Expression in growing regions of roots, vascular tissue, root/shoot junctions, trichomes, branch points of the shoot, and regions of siliques and flowe…	TOUCH 3 (TCH3)	ARABIDOPSIS THALIANA CALMODULIN LIKE 4 (ATCAL4);TOUCH 3 (TCH3)	9.52313	6.84223	4.47699	8.17859	5.09135	3	Cluster2	-	-	down	-	-	-	-
AT2G41100.3	encodes a calmodulin-like protein, with six potential calcium binding domains. Calcium binding shown by Ca(2+)-specific shift in electrophoretic mobility. Expression induced by touch and darkness. Expression may also be developmentally controlled. Expression in growing regions of roots, vascular tissue, root/shoot junctions, trichomes, branch points of the shoot, and regions of siliques and flowe…	TOUCH 3 (TCH3)	ARABIDOPSIS THALIANA CALMODULIN LIKE 4 (ATCAL4);TOUCH 3 (TCH3)	7.87119	5.34725	3.46444	6.48367	3.94117	3	Cluster2	-	-	down	-	-	-	-
AT2G41100.4	encodes a calmodulin-like protein, with six potential calcium binding domains. Calcium binding shown by Ca(2+)-specific shift in electrophoretic mobility. Expression induced by touch and darkness. Expression may also be developmentally controlled. Expression in growing regions of roots, vascular tissue, root/shoot junctions, trichomes, branch points of the shoot, and regions of siliques and flowe…	TOUCH 3 (TCH3)	TOUCH 3 (TCH3)	8.78209	6.0038	3.87304	7.39882	4.4193	3	Cluster2	-	-	down	-	-	-	-
AT2G41230.1	Encodes an ER-localized plant hormone-responsive gene and appears to act redundantly with ARGOS and ARL during organ growth.	ORGAN SIZE RELATED 1 (ORS1)	ORGAN SIZE RELATED 1 (ORS1)	7.50951	4.66239	4.66183	4.6123	5.33305	1	Cluster2	-	-	down	-	-	-	-
AT2G41231.2	unknown protein.			7.10743	4.32234	4.36156	4.21698	5.13897	2	Cluster2	-	-	down	-	-	-	-
AT2G41260.1	Late-embryogenesis-abundant gene. Involved in the acquisition of desiccation tolerance during late phase of embryogenesis.	(M17)	(ATM17); (M17)	8.17472	8.41136	10.7888	11.6248	11.2083	23	Cluster4	higher in dormant seeds than in after-rippened seeds dorm than AR	-	up	-	-	-	yes
AT2G41260.2	Late-embryogenesis-abundant gene. Involved in the acquisition of desiccation tolerance during late phase of embryogenesis.	(M17)	(ATM17); (M17)	8.17472	8.41136	10.7888	11.6248	11.2083	23	Cluster4	higher in dormant seeds than in after-rippened seeds dorm than AR	-	up	-	-	-	yes
AT2G41280.1	Encodes a hydrophilic protein similar to Late Embryogenesis Activated (LEA) proteins expressed during embryogenesis, which are thought to be involved in the acquisition of dessication tolerance.	(M10)	(ATM10); (M10)	5.13995	5.95651	7.66227	8.93318	6.98491	1	Cluster4	-	-	up	up	-	-	yes
AT2G41710.1	Integrase-type DNA-binding superfamily protein; FUNCTIONS IN: DNA binding, sequence-specific DNA binding transcription factor activity; INVOLVED IN: regulation of transcription, DNA-dependent; LOCATED IN: nucleus; EXPRESSED IN: 22 plant structures; EXPRESSED DURING: 13 growth stages; CONTAINS InterPro DOMAIN/s: DNA-binding, integrase-type (InterPro:IPR016177), Pathogenesis-related transcriptional…			5.59531	6.81807	7.44177	8.2023	8.31802	103	Cluster4	higher in dormant seeds than in after-rippened seeds dorm than AR	-	up	-	yes	-	-
AT2G41710.2	Integrase-type DNA-binding superfamily protein; FUNCTIONS IN: DNA binding, sequence-specific DNA binding transcription factor activity; INVOLVED IN: regulation of transcription, DNA-dependent; LOCATED IN: nucleus; EXPRESSED IN: 22 plant structures; EXPRESSED DURING: 13 growth stages; CONTAINS InterPro DOMAIN/s: DNA-binding, integrase-type (InterPro:IPR016177), Pathogenesis-related transcriptional…			5.59531	6.81807	7.44177	8.2023	8.31802	103	Cluster4	higher in dormant seeds than in after-rippened seeds dorm than AR	-	up	-	yes	-	-
AT2G41710.3	Integrase-type DNA-binding superfamily protein; FUNCTIONS IN: DNA binding, sequence-specific DNA binding transcription factor activity; INVOLVED IN: regulation of transcription, DNA-dependent; LOCATED IN: nucleus; EXPRESSED IN: 22 plant structures; EXPRESSED DURING: 13 growth stages; CONTAINS InterPro DOMAIN/s: DNA-binding, integrase-type (InterPro:IPR016177), Pathogenesis-related transcriptional…			5.19756	6.34375	6.9823	7.64023	7.79099	98	Cluster4	higher in dormant seeds than in after-rippened seeds dorm than AR	-	up	-	-	-	-
AT2G41730.1	unknown protein; BEST Arabidopsis thaliana protein match is: unknown protein (TAIR:AT5G24640.1); Has 25 Blast hits to 25 proteins in 5 species: Archae - 0; Bacteria - 0; Metazoa - 0; Fungi - 0; Plants - 25; Viruses - 0; Other Eukaryotes - 0 (source: NCBI BLink).			6.41993	3.67773	2.43221	2.51678	2.3472	19	Cluster2	-	-	down	up	-	-	-
AT2G41800.1	FUNCTIONS IN: molecular_function unknown; INVOLVED IN: biological_process unknown; LOCATED IN: cell wall, plant-type cell wall; EXPRESSED IN: 7 plant structures; EXPRESSED DURING: 4 anthesis, C globular stage, petal differentiation and expansion stage; CONTAINS InterPro DOMAIN/s: Protein of unknown function DUF642 (InterPro:IPR006946), Galactose-binding domain-like (InterPro:IPR008979); BEST Arab…			8.1606	7.15758	5.72165	5.4177	6.32465	10	Cluster2	-	-	-	-	-	-	-
AT2G41810.1	FUNCTIONS IN: molecular_function unknown; INVOLVED IN: biological_process unknown; LOCATED IN: endomembrane system; EXPRESSED IN: root; CONTAINS InterPro DOMAIN/s: Protein of unknown function DUF642 (InterPro:IPR006946), Galactose-binding domain-like (InterPro:IPR008979); BEST Arabidopsis thaliana protein match is: Protein of unknown function, DUF642 (TAIR:AT2G41800.1); Has 306 Blast hits to 298 …			7.8278	4.1327	2.88153	2.8809	4.1407	48	Cluster2	-	-	-	-	-	-	-
AT2G41950.1	unknown protein; FUNCTIONS IN: molecular_function unknown; INVOLVED IN: biological_process unknown; LOCATED IN: chloroplast, plant-type cell wall; EXPRESSED IN: 22 plant structures; EXPRESSED DURING: 13 growth stages; Has 53 Blast hits to 53 proteins in 24 species: Archae - 0; Bacteria - 27; Metazoa - 0; Fungi - 0; Plants - 26; Viruses - 0; Other Eukaryotes - 0 (source: NCBI BLink).			8.46489	8.06095	7.09816	6.20768	6.08563	81	Cluster1	higher in after-rippened seeds than in dormant seeds AR than dorm	-	down	down	-	-	-
AT2G42000.1	AtMT4a is a member of Type 4 metallothionein (MT) genes. It is involved in the early develoment of the embryo and in the accumulation of metal ions especially Zn in the seeds.	ARABIDOPSIS THALIANA METALLOTHIONEIN 4A (ATMT4A)	ARABIDOPSIS THALIANA METALLOTHIONEIN 4A (ATMT4A)	3.18191	3.83944	4.68341	6.6231	4.4546	1	Cluster4	higher in dormant seeds than in after-rippened seeds dorm than AR	-	up	-	-	yes	-
AT2G42000.2	AtMT4a is a member of Type 4 metallothionein (MT) genes. It is involved in the early develoment of the embryo and in the accumulation of metal ions especially Zn in the seeds.	ARABIDOPSIS THALIANA METALLOTHIONEIN 4A (ATMT4A)	ARABIDOPSIS THALIANA METALLOTHIONEIN 4A (ATMT4A)	3.4993	4.21844	5.02513	7.09846	4.79911	1	Cluster4	-	-	up	-	-	yes	-
AT2G42220.1	Rhodanese/Cell cycle control phosphatase superfamily protein; FUNCTIONS IN: molecular_function unknown; INVOLVED IN: biological_process unknown; LOCATED IN: chloroplast thylakoid membrane, chloroplast; EXPRESSED IN: 22 plant structures; EXPRESSED DURING: 13 growth stages; CONTAINS InterPro DOMAIN/s: Rhodanese-like (InterPro:IPR001763); BEST Arabidopsis thaliana protein match is: Rhodanese/Cell cy…			7.28313	6.44872	4.71515	4.17479	4.48624	65	Cluster1	-	-	down	-	-	-	-
AT2G42560.1	late embryogenesis abundant domain-containing protein / LEA domain-containing protein; FUNCTIONS IN: molecular_function unknown; INVOLVED IN: embryo development ending in seed dormancy; LOCATED IN: cellular_component unknown; EXPRESSED IN: seed; EXPRESSED DURING: seedling growth; CONTAINS InterPro DOMAIN/s: Late embryogenesis abundant protein, group 4 (InterPro:IPR004238); BEST Arabidopsis thalia…			3.26204	9.2959	10.1374	10.6586	10.386	200	Cluster5	-	-	up	up	-	yes	yes
AT2G42890.1	A member of mei2-like gene family, predominantly plant-based family of genes encoding RNA binding proteins with characteristic presence of a highly conserved RNA binding motif first described in the mei2 gene of the fission yeast S. pombe. In silico analyses reveal nine mei2 -like genes in A. thaliana. They were grouped into four distinct clades, based on overall sequence similarity and subfamily…	MEI2-LIKE 2 (ML2)	MEI2-LIKE 2 (AML2);MEI2-LIKE 2 (ML2)	5.1549	5.52234	6.27894	7.5196	8.0432	98	Cluster4	higher in dormant seeds than in after-rippened seeds dorm than AR	-	up	up	-	-	-
AT2G42890.2	A member of mei2-like gene family, predominantly plant-based family of genes encoding RNA binding proteins with characteristic presence of a highly conserved RNA binding motif first described in the mei2 gene of the fission yeast S. pombe. In silico analyses reveal nine mei2 -like genes in A. thaliana. They were grouped into four distinct clades, based on overall sequence similarity and subfamily…	MEI2-LIKE 2 (ML2)	MEI2-LIKE 2 (AML2);MEI2-LIKE 2 (ML2)	4.98818	5.30445	6.07959	7.2748	7.6886	105	Cluster4	higher in dormant seeds than in after-rippened seeds dorm than AR	-	up	-	-	-	-
AT2G42890.3	A member of mei2-like gene family, predominantly plant-based family of genes encoding RNA binding proteins with characteristic presence of a highly conserved RNA binding motif first described in the mei2 gene of the fission yeast S. pombe. In silico analyses reveal nine mei2 -like genes in A. thaliana. They were grouped into four distinct clades, based on overall sequence similarity and subfamily…	MEI2-LIKE 2 (ML2)	MEI2-LIKE 2 (ML2);MEI2-LIKE 2 (AML2)	5.2526	5.60152	6.40101	7.66254	8.15279	103	Cluster4	higher in dormant seeds than in after-rippened seeds dorm than AR	-	up	-	-	-	-
AT2G43010.1	Isolated as a semidominant mutation defective in red -light responses. Encodes a nuclear localized bHLH protein that interacts with active PhyB protein. Negatively regulates phyB mediated red light responses. Involved in shade avoidance response. Protein abundance is negatively regulated by PhyB.	PHYTOCHROME INTERACTING FACTOR 4 (PIF4)	(SRL2);PHYTOCHROME INTERACTING FACTOR 4 (PIF4); (AtPIF4)	4.47979	4.1166	6.566	7.68217	8.9393	36	Cluster4	-	-	-	-	yes	-	-
AT2G43010.2	Isolated as a semidominant mutation defective in red -light responses. Encodes a nuclear localized bHLH protein that interacts with active PhyB protein. Negatively regulates phyB mediated red light responses. Involved in shade avoidance response. Protein abundance is negatively regulated by PhyB.	PHYTOCHROME INTERACTING FACTOR 4 (PIF4)	(AtPIF4); (SRL2);PHYTOCHROME INTERACTING FACTOR 4 (PIF4)	4.47979	4.1166	6.566	7.68217	8.9393	36	Cluster4	-	-	-	-	yes	-	-
AT2G43140.1	basic helix-loop-helix (bHLH) DNA-binding superfamily protein; FUNCTIONS IN: DNA binding, sequence-specific DNA binding transcription factor activity; INVOLVED IN: regulation of transcription; LOCATED IN: nucleus; EXPRESSED IN: root; CONTAINS InterPro DOMAIN/s: Helix-loop-helix DNA-binding domain (InterPro:IPR001092), Helix-loop-helix DNA-binding (InterPro:IPR011598); BEST Arabidopsis thaliana pr…			8.74616	3.58521	2.95313	2.9663	4.13129	112	Cluster2	-	-	down	-	yes	-	-
AT2G43140.2	basic helix-loop-helix (bHLH) DNA-binding superfamily protein; FUNCTIONS IN: DNA binding, sequence-specific DNA binding transcription factor activity; INVOLVED IN: regulation of transcription; LOCATED IN: nucleus; EXPRESSED IN: root; CONTAINS InterPro DOMAIN/s: Helix-loop-helix DNA-binding domain (InterPro:IPR001092), Helix-loop-helix DNA-binding (InterPro:IPR011598); BEST Arabidopsis thaliana pr…			9.21651	4.21885	2.97148	2.93997	4.57645	55	Cluster2	-	-	down	-	-	-	-
AT2G43150.1	Proline-rich extensin-like family protein; FUNCTIONS IN: structural constituent of cell wall; INVOLVED IN: plant-type cell wall organization; LOCATED IN: endomembrane system; EXPRESSED IN: 16 plant structures; EXPRESSED DURING: 12 growth stages; CONTAINS InterPro DOMAIN/s: Extensin-like repeat (InterPro:IPR006706); Has 134937 Blast hits to 39196 proteins in 1663 species: Archae - 308; Bacteria - …			9.49632	9.12027	7.10324	5.48342	3.74088	26	Cluster1	-	-	down	-	-	-	-
AT2G43510.1	Member of the defensin-like (DEFL) family. Encodes putative trypsin inhibitor protein which may function in defense against herbivory.	TRYPSIN INHIBITOR PROTEIN 1 (TI1)	TRYPSIN INHIBITOR PROTEIN 1 (TI1);TRYPSIN INHIBITOR PROTEIN 1 (ATTI1)	7.86467	7.74298	9.66724	10.4355	10.5601	11	Cluster4	-	-	up	-	-	-	-
AT2G43570.1	chitinase, putative (CHI); FUNCTIONS IN: chitin binding, chitinase activity; INVOLVED IN: carbohydrate metabolic process, cell wall macromolecule catabolic process; LOCATED IN: apoplast, plant-type cell wall; EXPRESSED IN: 15 plant structures; EXPRESSED DURING: 10 growth stages; CONTAINS InterPro DOMAIN/s: Chitin-binding, type 1, conserved site (InterPro:IPR018371), Glycoside hydrolase, family 19…	CHITINASE, PUTATIVE (CHI)	CHITINASE, PUTATIVE (CHI)	3.97386	5.42324	7.30771	8.50678	6.51908	1	Cluster4	-	-	up	up	-	-	-
AT2G43910.1	HARMLESS TO OZONE LAYER 1 (HOL1); FUNCTIONS IN: methyltransferase activity, thiopurine S-methyltransferase activity; INVOLVED IN: metabolic process; LOCATED IN: plasma membrane; EXPRESSED IN: guard cell, cultured cell, leaf; CONTAINS InterPro DOMAIN/s: Thiopurine S-methyltransferase (InterPro:IPR008854); BEST Arabidopsis thaliana protein match is: S-adenosyl-L-methionine-dependent methyltransfera…	HARMLESS TO OZONE LAYER 1 (HOL1)	(ATHOL1);HARMLESS TO OZONE LAYER 1 (HOL1)	10.3859	8.80478	6.54747	7.14455	9.43952	2	Cluster2	-	-	down	-	-	-	-
AT2G43910.2	HARMLESS TO OZONE LAYER 1 (HOL1); FUNCTIONS IN: methyltransferase activity, thiopurine S-methyltransferase activity; INVOLVED IN: metabolic process; LOCATED IN: plasma membrane; EXPRESSED IN: guard cell, cultured cell, leaf; CONTAINS InterPro DOMAIN/s: Thiopurine S-methyltransferase (InterPro:IPR008854); BEST Arabidopsis thaliana protein match is: S-adenosyl-L-methionine-dependent methyltransfera…	HARMLESS TO OZONE LAYER 1 (HOL1)	HARMLESS TO OZONE LAYER 1 (HOL1); (ATHOL1)	10.3859	8.80478	6.54747	7.14455	9.43952	2	Cluster2	-	-	down	-	-	-	-
AT2G43910.3	HARMLESS TO OZONE LAYER 1 (HOL1); FUNCTIONS IN: methyltransferase activity, thiopurine S-methyltransferase activity; INVOLVED IN: metabolic process; EXPRESSED IN: guard cell; CONTAINS InterPro DOMAIN/s: Thiopurine S-methyltransferase (InterPro:IPR008854); BEST Arabidopsis thaliana protein match is: S-adenosyl-L-methionine-dependent methyltransferases superfamily protein (TAIR:AT2G43920.3); Has 52…	HARMLESS TO OZONE LAYER 1 (HOL1)	HARMLESS TO OZONE LAYER 1 (HOL1); (ATHOL1)	10.2967	8.72145	6.49559	7.15086	9.39836	2	Cluster2	-	-	down	-	-	-	-
AT2G44040.1	Dihydrodipicolinate reductase, bacterial/plant; FUNCTIONS IN: dihydrodipicolinate reductase activity; INVOLVED IN: oxidation reduction, lysine biosynthetic process via diaminopimelate, metabolic process, diaminopimelate biosynthetic process; LOCATED IN: chloroplast; EXPRESSED IN: cotyledon; CONTAINS InterPro DOMAIN/s: Dihydrodipicolinate reductase, C-terminal (InterPro:IPR022663), NAD(P)-binding …			8.15958	8.0742	7.65708	6.34607	5.46432	46	Cluster1	higher in after-rippened seeds than in dormant seeds AR than dorm	-	down	-	-	-	-
AT2G44080.1	Encodes ARL, a gene similar to ARGOS involved in cell expansion-dependent organ growth. Upregulated by brassinosteroid. Acts downstream of BRI1.	ARGOS-LIKE (ARL)	ARGOS-LIKE (ARL)	9.52482	7.01709	5.68213	6.83714	8.52261	1	Cluster2	-	-	down	-	-	-	-
AT2G44790.1	Encodes a uclacyanin, a protein precursor that is closely related to precursors of stellacyanins and a blue copper protein from pea pods.	UCLACYANIN 2 (UCC2)	UCLACYANIN 2 (UCC2)	7.76849	6.03982	4.44091	4.49866	4.73428	12	Cluster2	-	-	down	-	-	-	-
AT2G45180.1	Bifunctional inhibitor/lipid-transfer protein/seed storage 2S albumin superfamily protein; FUNCTIONS IN: lipid binding; INVOLVED IN: lipid transport; LOCATED IN: chloroplast thylakoid membrane; EXPRESSED IN: 22 plant structures; EXPRESSED DURING: 13 growth stages; CONTAINS InterPro DOMAIN/s: Bifunctional inhibitor/plant lipid transfer protein/seed storage (InterPro:IPR016140), Plant lipid transfe…			10.2908	9.05463	7.90812	7.39177	9.03751	9	Cluster2	-	-	down	-	-	-	-
AT2G45290.1	Transketolase; FUNCTIONS IN: catalytic activity, transketolase activity; INVOLVED IN: response to cadmium ion; LOCATED IN: chloroplast stroma, chloroplast; EXPRESSED IN: 25 plant structures; EXPRESSED DURING: 16 growth stages; CONTAINS InterPro DOMAIN/s: Transketolase, bacterial-like (InterPro:IPR005478), Transketolase, N-terminal (InterPro:IPR005474), Transketolase, C-terminal (InterPro:IPR00547…			5.91948	6.83625	7.93572	8.25032	7.63709	47	Cluster4	-	-	up	-	-	-	-
AT2G45380.1	FUNCTIONS IN: molecular_function unknown; INVOLVED IN: biological_process unknown; LOCATED IN: cellular_component unknown; EXPRESSED IN: inflorescence meristem, flower, cultured cell; EXPRESSED DURING: petal differentiation and expansion stage; BEST Arabidopsis thaliana protein match is: Calcium-binding EF-hand family protein (TAIR:AT4G34070.1); Has 171 Blast hits to 170 proteins in 31 species: A…			6.34168	7.25958	7.93131	8.70536	8.93036	91	Cluster4	-	-	up	-	-	-	-
AT2G45380.2	FUNCTIONS IN: molecular_function unknown; INVOLVED IN: biological_process unknown; LOCATED IN: cellular_component unknown; EXPRESSED IN: inflorescence meristem, flower, cultured cell; EXPRESSED DURING: petal differentiation and expansion stage; BEST Arabidopsis thaliana protein match is: glycine-rich protein (TAIR:AT4G22740.2); Has 35333 Blast hits to 34131 proteins in 2444 species: Archae - 798;…			5.62508	6.41775	6.96678	7.74175	7.94444	73	Cluster4	-	-	up	-	-	-	-
AT2G45620.1	Nucleotidyltransferase family protein; FUNCTIONS IN: nucleotidyltransferase activity; INVOLVED IN: biological_process unknown; LOCATED IN: cellular_component unknown; EXPRESSED IN: 23 plant structures; EXPRESSED DURING: 14 growth stages; CONTAINS InterPro DOMAIN/s: Nucleotidyl transferase domain (InterPro:IPR002934), PAP/25A-associated (InterPro:IPR002058); BEST Arabidopsis thaliana protein match…			7.10326	7.68281	8.41533	9.15318	9.56304	118	Cluster4	-	-	up	up	-	-	-
AT2G46270.1	encodes a bZIP G-box binding protein whose expression is induced by ABA. It has been shown to bind to Adh that contains the G-box and is induced by cold and water deprivation. GBF3 has been shown to be expressed mostly in the root and dark-grown leaves. GBF3 can act as homodimers and as heterodimers with GFB1, GBF2 and GBF4. In addition, GBF3!?s DNA binding activity is enhanced by GIP1, GPRI1 and…	G-BOX BINDING FACTOR 3 (GBF3)	G-BOX BINDING FACTOR 3 (GBF3)	5.52157	8.11081	7.64474	8.07608	8.75076	8	Cluster5	-	-	up	up	yes	-	-
AT2G46270.2	encodes a bZIP G-box binding protein whose expression is induced by ABA. It has been shown to bind to Adh that contains the G-box and is induced by cold and water deprivation. GBF3 has been shown to be expressed mostly in the root and dark-grown leaves. GBF3 can act as homodimers and as heterodimers with GFB1, GBF2 and GBF4. In addition, GBF3!?s DNA binding activity is enhanced by GIP1, GPRI1 and…	G-BOX BINDING FACTOR 3 (GBF3)	G-BOX BINDING FACTOR 3 (GBF3)	5.73396	8.25947	7.79724	8.23602	8.95619	4	Cluster5	-	-	up	-	yes	-	-
AT2G46630.1	unknown protein; LOCATED IN: chloroplast; EXPRESSED IN: 22 plant structures; EXPRESSED DURING: 13 growth stages; Has 110095 Blast hits to 59224 proteins in 2216 species: Archae - 177; Bacteria - 15429; Metazoa - 38345; Fungi - 18843; Plants - 13341; Viruses - 3084; Other Eukaryotes - 20876 (source: NCBI BLink).			6.64636	6.4564	5.68913	4.21126	3.3796	87	Cluster1	-	-	down	-	-	-	-
AT2G46680.1	encodes a putative transcription factor that contains a homeodomain closely linked to a leucine zipper motif. Transcript is detected in all tissues examined. Is transcriptionally regulated in an ABA-dependent manner and may act in a signal transduction pathway which mediates a drought response.	HOMEOBOX 7 (HB-7)	HOMEOBOX 7 (HB-7);ARABIDOPSIS THALIANA HOMEOBOX 7 (ATHB7);HOMEOBOX 7 (ATHB-7)	3.48162	6.72704	4.83584	5.10158	5.41535	1	Cluster6	-	-	-	up	-	-	-
AT2G46680.2	encodes a putative transcription factor that contains a homeodomain closely linked to a leucine zipper motif. Transcript is detected in all tissues examined. Is transcriptionally regulated in an ABA-dependent manner and may act in a signal transduction pathway which mediates a drought response.	HOMEOBOX 7 (HB-7)	HOMEOBOX 7 (HB-7);ARABIDOPSIS THALIANA HOMEOBOX 7 (ATHB7);HOMEOBOX 7 (ATHB-7)	3.48162	6.72704	4.83584	5.10158	5.41535	1	Cluster6	-	-	-	-	-	-	-
AT2G46740.1	Encodes a homolog of rat L-gulono-1,4-lactone (L-GulL) oxidase that is involved in the biosynthesis of L-ascorbic acid.	L -GULONO-1,4-LACTONE ( L -GULL) OXIDASE 5 (GULLO5)	L -GULONO-1,4-LACTONE ( L -GULL) OXIDASE 5 (GULLO5); (ATGULLO5)	9.23801	7.88106	8.24776	7.1534	5.90297	1	Cluster1	-	-	down	-	-	-	-
AT2G46790.1	Pseudo-response regulator PRR9. Involved in clock function. PRR7 and PRR9 are partially redundant essential components of a temperature-sensitive circadian system. CCA1 and LHY had a positive effect on PRR9. Interact with TOC1 in a yeast two-hybrid assay. Acts as transcriptional repressor of CCA1 and LHY.	PSEUDO-RESPONSE REGULATOR 9 (PRR9)	TOC1-LIKE PROTEIN 1 (TL1);ARABIDOPSIS PSEUDO-RESPONSE REGULATOR 9 (APRR9);PSEUDO-RESPONSE REGULATOR 9 (PRR9)	4.13358	2.38973	4.26895	5.62321	8.15641	1	Cluster3	-	-	-	-	-	-	-
AT2G46790.2	Pseudo-response regulator PRR9. Involved in clock function. PRR7 and PRR9 are partially redundant essential components of a temperature-sensitive circadian system. CCA1 and LHY had a positive effect on PRR9. Interact with TOC1 in a yeast two-hybrid assay. Acts as transcriptional repressor of CCA1 and LHY.	PSEUDO-RESPONSE REGULATOR 9 (PRR9)	TOC1-LIKE PROTEIN 1 (TL1);ARABIDOPSIS PSEUDO-RESPONSE REGULATOR 9 (APRR9);PSEUDO-RESPONSE REGULATOR 9 (PRR9)	4.13358	2.38973	4.26895	5.62321	8.15641	1	Cluster3	-	-	-	-	-	-	-
AT2G47010.1	unknown protein; FUNCTIONS IN: molecular_function unknown; INVOLVED IN: biological_process unknown; LOCATED IN: endomembrane system; EXPRESSED IN: 17 plant structures; EXPRESSED DURING: 10 growth stages; BEST Arabidopsis thaliana protein match is: unknown protein (TAIR:AT1G17030.1); Has 72 Blast hits to 72 proteins in 13 species: Archae - 0; Bacteria - 0; Metazoa - 0; Fungi - 0; Plants - 71; Viru…			6.81226	5.72519	4.38286	3.94872	3.76499	62	Cluster1	-	-	down	-	-	-	-
AT2G47010.2	unknown protein; FUNCTIONS IN: molecular_function unknown; INVOLVED IN: biological_process unknown; LOCATED IN: endomembrane system; EXPRESSED IN: 17 plant structures; EXPRESSED DURING: 10 growth stages; BEST Arabidopsis thaliana protein match is: unknown protein (TAIR:AT1G17030.1); Has 72 Blast hits to 72 proteins in 13 species: Archae - 0; Bacteria - 0; Metazoa - 0; Fungi - 0; Plants - 71; Viru…			6.75084	5.85975	4.42793	4.05737	3.87481	35	Cluster1	-	-	down	-	-	-	-
AT2G47140.1	NAD(P)-binding Rossmann-fold superfamily protein; FUNCTIONS IN: oxidoreductase activity, binding, catalytic activity; INVOLVED IN: oxidation reduction, metabolic process; LOCATED IN: cellular_component unknown; EXPRESSED IN: 6 plant structures; EXPRESSED DURING: 4 anthesis, LP.10 ten leaves visible, petal differentiation and expansion stage, LP.08 eight leaves visible, LP.12 twelve leaves visible…	SHORT-CHAIN DEHYDROGENASE REDUCTASE 5 (SDR5)	SHORT-CHAIN DEHYDROGENASE REDUCTASE 5 (SDR5); (ATSDR5)	8.284	6.08066	5.2089	5.36636	5.84462	16	Cluster2	-	-	down	-	-	-	-
AT2G47180.1	GolS1 is a galactinol synthase that catalyzes the formation of galactinol from UDP-galactose and myo-inositol. GolS1 transcript levels rise in response to methyl viologen, an oxidative damage-inducing agent. Plants over-expressing GolS1 have increased tolerance to salt, chilling, and high-light stress.	GALACTINOL SYNTHASE 1 (GolS1)	GALACTINOL SYNTHASE 1 (AtGolS1);GALACTINOL SYNTHASE 1 (GolS1)	3.86804	4.45355	4.94403	6.94162	6.90083	26	Cluster4	higher in dormant seeds than in after-rippened seeds dorm than AR	-	up	-	-	-	-
AT2G47770.1	Encodes a membrane-bound protein designated AtTSPO (Arabidopsis thaliana TSPO-related). AtTSPO is related to the bacterial outer membrane tryptophan-rich sensory protein (TspO) and the mammalian mitochondrial 18 kDa Translocator Protein (18 kDa TSPO), members of the TspO/MBR domain-containing membrane proteins. Mainly detected in dry seeds, but can be induced in vegetative tissues by osmotic or s…	TSPO(OUTER MEMBRANE TRYPTOPHAN-RICH SENSORY PROTEIN)-RELATED (TSPO)	TSPO(OUTER MEMBRANE TRYPTOPHAN-RICH SENSORY PROTEIN)-RELATED (ATTSPO);TSPO(OUTER MEMBRANE TRYPTOPHAN-RICH SENSORY PROTEIN)-RELATED (TSPO)	2.4656	8.85625	8.92074	9.02507	8.95757	163	Cluster5	-	-	up	up	-	yes	-
AT2G47890.1	B-box type zinc finger protein with CCT domain; FUNCTIONS IN: sequence-specific DNA binding transcription factor activity, zinc ion binding; INVOLVED IN: regulation of transcription; LOCATED IN: intracellular; EXPRESSED IN: stem, inflorescence meristem, root, flower, stamen; EXPRESSED DURING: 4 anthesis, petal differentiation and expansion stage; CONTAINS InterPro DOMAIN/s: CCT domain (InterPro:I…			5.21406	5.86609	5.83235	7.33594	8.31781	29	Cluster4	-	-	up	-	yes	-	-
AT2G47890.2	B-box type zinc finger protein with CCT domain; FUNCTIONS IN: sequence-specific DNA binding transcription factor activity, zinc ion binding; INVOLVED IN: regulation of transcription; LOCATED IN: intracellular; EXPRESSED IN: stem, inflorescence meristem, root, flower, stamen; EXPRESSED DURING: 4 anthesis, petal differentiation and expansion stage; CONTAINS InterPro DOMAIN/s: Zinc finger, B-box (In…			4.93511	5.57265	5.54156	6.98814	8.01368	29	Cluster4	-	-	up	-	-	-	-
AT3G01290.1	SPFH/Band 7/PHB domain-containing membrane-associated protein family; INVOLVED IN: N-terminal protein myristoylation; LOCATED IN: mitochondrion, plasma membrane, vacuole, membrane; EXPRESSED IN: 21 plant structures; EXPRESSED DURING: 9 growth stages; CONTAINS InterPro DOMAIN/s: Band 7 protein (InterPro:IPR001107); BEST Arabidopsis thaliana protein match is: SPFH/Band 7/PHB domain-containing membr…	HYPERSENSITIVE INDUCED REACTION 2 (HIR2)	HYPERSENSITIVE INDUCED REACTION 2 (HIR2); (AtHIR2)	7.1696	4.12022	3.74544	3.74322	3.60357	20	Cluster2	-	-	down	-	-	-	-
AT3G01310.1	Phosphoglycerate mutase-like family protein; FUNCTIONS IN: oxidoreductase activity, transition metal ion binding, acid phosphatase activity; INVOLVED IN: oxidation reduction; LOCATED IN: plasma membrane; EXPRESSED IN: 24 plant structures; EXPRESSED DURING: 13 growth stages; CONTAINS InterPro DOMAIN/s: ATP-grasp fold, RimK-type (InterPro:IPR013651), Histidine phosphatase superfamily, clade-2 (Inte…			6.46311	6.9029	8.17316	9.05562	9.20415	103	Cluster4	-	-	up	-	-	-	-
AT3G01310.2	Phosphoglycerate mutase-like family protein; FUNCTIONS IN: oxidoreductase activity, transition metal ion binding, acid phosphatase activity; INVOLVED IN: oxidation reduction; LOCATED IN: plasma membrane; EXPRESSED IN: 24 plant structures; EXPRESSED DURING: 13 growth stages; CONTAINS InterPro DOMAIN/s: ATP-grasp fold, RimK-type (InterPro:IPR013651), Histidine phosphatase superfamily, clade-2 (Inte…			6.46311	6.9029	8.17316	9.05562	9.20415	103	Cluster4	-	-	up	-	-	-	-
AT3G01490.1	Protein kinase superfamily protein; FUNCTIONS IN: protein serine/threonine/tyrosine kinase activity, kinase activity; INVOLVED IN: protein amino acid phosphorylation; LOCATED IN: cellular_component unknown; EXPRESSED IN: 8 plant structures; EXPRESSED DURING: LP.06 six leaves visible, 4 anthesis, petal differentiation and expansion stage; CONTAINS InterPro DOMAIN/s: Protein kinase, catalytic domai…			5.06248	7.70501	6.98025	6.85078	6.51213	1	Cluster6	-	-	up	-	-	-	-
AT3G01520.1	Adenine nucleotide alpha hydrolases-like superfamily protein; FUNCTIONS IN: molecular_function unknown; INVOLVED IN: N-terminal protein myristoylation, response to stress; LOCATED IN: plasma membrane; EXPRESSED IN: 24 plant structures; EXPRESSED DURING: 15 growth stages; CONTAINS InterPro DOMAIN/s: UspA (InterPro:IPR006016), Rossmann-like alpha/beta/alpha sandwich fold (InterPro:IPR014729), Unive…			7.41724	7.6123	8.62891	9.28791	9.69961	63	Cluster4	higher in dormant seeds than in after-rippened seeds dorm than AR	-	up	-	-	-	-
AT3G01570.1	Oleosin family protein; FUNCTIONS IN: molecular_function unknown; INVOLVED IN: lipid storage; LOCATED IN: monolayer-surrounded lipid storage body, integral to membrane, membrane; CONTAINS InterPro DOMAIN/s: Oleosin (InterPro:IPR000136); BEST Arabidopsis thaliana protein match is: oleosin 2 (TAIR:AT5G40420.1); Has 516 Blast hits to 516 proteins in 52 species: Archae - 0; Bacteria - 0; Metazoa - 0;…			4.61058	8.55686	10.5101	11.0928	10.8974	133	Cluster5	-	-	up	up	-	yes	-
AT3G01960.1	unknown protein; Has 13 Blast hits to 13 proteins in 5 species: Archae - 0; Bacteria - 0; Metazoa - 0; Fungi - 0; Plants - 13; Viruses - 0; Other Eukaryotes - 0 (source: NCBI BLink).			3.64561	4.97466	5.93002	7.07168	7.00974	106	Cluster4	-	-	up	-	-	-	-
AT3G02240.1	Encodes a root meristem growth factor (RGF). Belongs to a family of functionally redundant homologous peptides that are secreted, tyrosine-sulfated, and expressed mainly in the stem cell area and the innermost layer of central columella cells. RGFs are required for maintenance of the root stem cell niche and transit amplifying cell proliferation. Members of this family include: At5g60810 (RGF1), …	ROOT MERISTEM GROWTH FACTOR 7 (RGF7)	ROOT MERISTEM GROWTH FACTOR 7 (RGF7)	7.76754	5.27062	3.61848	3.59432	3.26327	14	Cluster2	-	-	down	-	-	-	-
AT3G02390.1	unknown protein; Has 30201 Blast hits to 17322 proteins in 780 species: Archae - 12; Bacteria - 1396; Metazoa - 17338; Fungi - 3422; Plants - 5037; Viruses - 0; Other Eukaryotes - 2996 (source: NCBI BLink).			5.42412	5.33401	6.4508	7.39732	7.8438	46	Cluster4	-	-	up	-	-	-	-
AT3G02480.1	Late embryogenesis abundant protein (LEA) family protein; BEST Arabidopsis thaliana protein match is: Late embryogenesis abundant protein (LEA) family protein (TAIR:AT5G38760.1); Has 213 Blast hits to 189 proteins in 38 species: Archae - 0; Bacteria - 0; Metazoa - 9; Fungi - 12; Plants - 190; Viruses - 0; Other Eukaryotes - 2 (source: NCBI BLink).			8.1845	11.2538	11.7314	11.9211	11.7536	125	Cluster5	-	-	up	up	-	-	yes
AT3G02550.1	LOB domain-containing protein 41 (LBD41); CONTAINS InterPro DOMAIN/s: Lateral organ boundaries, LOB (InterPro:IPR004883), Asymmetric leaves, AS2/LOB (InterPro:IPR017414); BEST Arabidopsis thaliana protein match is: LOB domain-containing protein 40 (TAIR:AT1G67100.1); Has 601 Blast hits to 600 proteins in 23 species: Archae - 0; Bacteria - 0; Metazoa - 0; Fungi - 0; Plants - 601; Viruses - 0; Othe…	LOB DOMAIN-CONTAINING PROTEIN 41 (LBD41)	LOB DOMAIN-CONTAINING PROTEIN 41 (LBD41)	8.77831	8.97371	8.60982	6.31699	6.28331	7	Cluster1	-	-	-	-	yes	-	-
AT3G03310.1	lecithin:cholesterol acyltransferase 3 (LCAT3); FUNCTIONS IN: phosphatidylcholine-sterol O-acyltransferase activity; INVOLVED IN: lipid metabolic process; LOCATED IN: cellular_component unknown; EXPRESSED IN: 22 plant structures; EXPRESSED DURING: 13 growth stages; CONTAINS InterPro DOMAIN/s: Lecithin:cholesterol acyltransferase (InterPro:IPR003386); BEST Arabidopsis thaliana protein match is: al…	LECITHIN:CHOLESTEROL ACYLTRANSFERASE 3 (LCAT3)	LECITHIN:CHOLESTEROL ACYLTRANSFERASE 3 (LCAT3);ARABIDOPSIS LECITHIN:CHOLESTEROL ACYLTRANSFERASE 3 (ATLCAT3)	3.92515	6.21011	6.75604	7.59768	7.3479	97	Cluster5	higher in dormant seeds than in after-rippened seeds dorm than AR	up	up	up	-	-	-
AT3G03341.1	unknown protein; Has 30201 Blast hits to 17322 proteins in 780 species: Archae - 12; Bacteria - 1396; Metazoa - 17338; Fungi - 3422; Plants - 5037; Viruses - 0; Other Eukaryotes - 2996 (source: NCBI BLink).			3.89528	10.0441	10.0828	10.0005	10.0406	161	Cluster5	-	-	up	-	-	-	-
AT3G03620.1	MATE efflux family protein; FUNCTIONS IN: antiporter activity, drug transmembrane transporter activity, transporter activity; INVOLVED IN: drug transmembrane transport, transmembrane transport; LOCATED IN: membrane; EXPRESSED IN: 10 plant structures; EXPRESSED DURING: LP.04 four leaves visible, 4 anthesis, LP.10 ten leaves visible, petal differentiation and expansion stage; CONTAINS InterPro DOMA…			3.01409	7.31227	8.95296	9.62616	9.0184	161	Cluster5	-	-	up	up	-	-	-
AT3G03630.1	Encodes a protein that possesses S-sulfocysteine synthase activity and lacks O-acetylserien(thiol)lyase activity.	CYSTEINE SYNTHASE 26 (CS26)	CYSTEINE SYNTHASE 26 (CS26)	8.49571	8.41249	7.58069	6.20606	6.03579	75	Cluster1	-	-	down	-	-	-	-
AT3G03990.1	alpha/beta-Hydrolases superfamily protein; CONTAINS InterPro DOMAIN/s: Alpha/beta hydrolase fold-1 (InterPro:IPR000073); BEST Arabidopsis thaliana protein match is: alpha/beta-Hydrolases superfamily protein (TAIR:AT4G37470.1); Has 7052 Blast hits to 7050 proteins in 1427 species: Archae - 69; Bacteria - 5615; Metazoa - 94; Fungi - 57; Plants - 279; Viruses - 0; Other Eukaryotes - 938 (source: NCB…			7.45267	6.49236	5.06933	4.83659	5.95432	15	Cluster2	-	-	down	up	-	-	-
AT3G04070.1	NAC domain containing protein 47 (NAC047); FUNCTIONS IN: sequence-specific DNA binding transcription factor activity; INVOLVED IN: multicellular organismal development, regulation of transcription; LOCATED IN: cellular_component unknown; EXPRESSED IN: 16 plant structures; EXPRESSED DURING: 7 growth stages; CONTAINS InterPro DOMAIN/s: No apical meristem (NAM) protein (InterPro:IPR003441); BEST Ara…	NAC DOMAIN CONTAINING PROTEIN 47 (NAC047)	NAC DOMAIN CONTAINING PROTEIN 47 (anac047);NAC DOMAIN CONTAINING PROTEIN 47 (NAC047)	7.47731	4.61531	4.97605	4.45401	4.26786	1	Cluster2	-	-	down	up	-	-	-
AT3G04070.2	NAC domain containing protein 47 (NAC047); FUNCTIONS IN: sequence-specific DNA binding transcription factor activity; INVOLVED IN: multicellular organismal development, regulation of transcription; LOCATED IN: cellular_component unknown; EXPRESSED IN: 16 plant structures; EXPRESSED DURING: 7 growth stages; CONTAINS InterPro DOMAIN/s: No apical meristem (NAM) protein (InterPro:IPR003441); BEST Ara…	NAC DOMAIN CONTAINING PROTEIN 47 (NAC047)	NAC DOMAIN CONTAINING PROTEIN 47 (NAC047);NAC DOMAIN CONTAINING PROTEIN 47 (anac047)	7.64271	4.71889	5.19452	4.52307	4.42358	1	Cluster2	-	-	down	-	-	-	-
AT3G04184.1	unknown protein; Has 30201 Blast hits to 17322 proteins in 780 species: Archae - 12; Bacteria - 1396; Metazoa - 17338; Fungi - 3422; Plants - 5037; Viruses - 0; Other Eukaryotes - 2996 (source: NCBI BLink).			6.70322	7.74509	8.2635	8.66384	8.9192	36	Cluster4	-	-	up	-	-	-	-
AT3G04420.1	NAC domain containing protein 48 (NAC048); FUNCTIONS IN: sequence-specific DNA binding transcription factor activity; INVOLVED IN: multicellular organismal development, regulation of transcription; LOCATED IN: cellular_component unknown; EXPRESSED IN: stem; CONTAINS InterPro DOMAIN/s: No apical meristem (NAM) protein (InterPro:IPR003441); BEST Arabidopsis thaliana protein match is: NAC domain con…	NAC DOMAIN CONTAINING PROTEIN 48 (NAC048)	NAC DOMAIN CONTAINING PROTEIN 48 (NAC048);NAC DOMAIN CONTAINING PROTEIN 48 (anac048)	6.53567	2.59225	2.52803	2.44516	3.0685	140	Cluster2	-	-	down	-	yes	-	-
AT3G04420.2	NAC domain containing protein 48 (NAC048); FUNCTIONS IN: sequence-specific DNA binding transcription factor activity; INVOLVED IN: multicellular organismal development, regulation of transcription; LOCATED IN: cellular_component unknown; EXPRESSED IN: stem; CONTAINS InterPro DOMAIN/s: No apical meristem (NAM) protein (InterPro:IPR003441); BEST Arabidopsis thaliana protein match is: NAC domain con…	NAC DOMAIN CONTAINING PROTEIN 48 (NAC048)	NAC DOMAIN CONTAINING PROTEIN 48 (NAC048);NAC DOMAIN CONTAINING PROTEIN 48 (anac048)	6.90749	2.58507	2.54471	2.41281	3.13771	137	Cluster2	-	-	down	-	-	-	-
AT3G04650.1	FAD/NAD(P)-binding oxidoreductase family protein; LOCATED IN: chloroplast; EXPRESSED IN: 19 plant structures; EXPRESSED DURING: 12 growth stages; BEST Arabidopsis thaliana protein match is: FAD/NAD(P)-binding oxidoreductase family protein (TAIR:AT1G56000.1); Has 902 Blast hits to 899 proteins in 231 species: Archae - 14; Bacteria - 382; Metazoa - 7; Fungi - 2; Plants - 133; Viruses - 0; Other Euk…			7.83146	7.80648	6.20676	4.48969	4.13281	120	Cluster1	higher in after-rippened seeds than in dormant seeds AR than dorm	-	down	-	-	-	-
AT3G04720.1	Encodes a protein similar to the antifungal chitin-binding protein hevein from rubber tree latex. mRNA levels increase in response to ethylene and turnip crinkle virus infection.	PATHOGENESIS-RELATED 4 (PR4)	(PR-4);PATHOGENESIS-RELATED 4 (PR4);HEVEIN-LIKE (HEL)	3.47169	4.54788	5.68516	6.47504	6.68789	63	Cluster4	-	-	-	-	-	-	-
AT3G04770.2	40s ribosomal protein SA B (RPSAb); FUNCTIONS IN: structural constituent of ribosome; INVOLVED IN: translation; LOCATED IN: cytosolic small ribosomal subunit, cytosolic ribosome, chloroplast, membrane; EXPRESSED IN: 25 plant structures; EXPRESSED DURING: 15 growth stages; CONTAINS InterPro DOMAIN/s: Ribosomal protein S2 (InterPro:IPR001865), Ribosomal protein S2, conserved site (InterPro:IPR01813…	40S RIBOSOMAL PROTEIN SA B (RPSAb)	40S RIBOSOMAL PROTEIN SA B (RPSAb)	7.50144	6.73879	6.11359	5.25317	4.92532	89	Cluster1	higher in after-rippened seeds than in dormant seeds AR than dorm	-	down	-	-	-	-
AT3G05260.1	NAD(P)-binding Rossmann-fold superfamily protein; FUNCTIONS IN: oxidoreductase activity, binding, catalytic activity; INVOLVED IN: oxidation reduction, metabolic process; LOCATED IN: cellular_component unknown; EXPRESSED IN: seed; CONTAINS InterPro DOMAIN/s: Short-chain dehydrogenase/reductase, conserved site (InterPro:IPR020904), NAD(P)-binding domain (InterPro:IPR016040), Glucose/ribitol dehydr…			3.22174	4.73154	6.32161	8.48297	6.13838	6	Cluster4	higher in dormant seeds than in after-rippened seeds dorm than AR	-	up	-	-	yes	-
AT3G05400.1	Major facilitator superfamily protein; FUNCTIONS IN: carbohydrate transmembrane transporter activity, sugar:hydrogen symporter activity; INVOLVED IN: transport, transmembrane transport; LOCATED IN: integral to membrane, membrane; EXPRESSED IN: 16 plant structures; EXPRESSED DURING: 8 growth stages; CONTAINS InterPro DOMAIN/s: Sugar transporter, conserved site (InterPro:IPR005829), Major facilitat…			6.85008	4.49246	4.00624	3.75942	5.08476	9	Cluster2	-	-	down	-	-	-	-
AT3G05400.2	Major facilitator superfamily protein; FUNCTIONS IN: carbohydrate transmembrane transporter activity, sugar:hydrogen symporter activity; INVOLVED IN: transport, transmembrane transport; LOCATED IN: integral to membrane, membrane; EXPRESSED IN: 16 plant structures; EXPRESSED DURING: 8 growth stages; CONTAINS InterPro DOMAIN/s: Sugar transporter, conserved site (InterPro:IPR005829), Major facilitat…			7.04186	4.53209	4.11821	3.861	5.24126	7	Cluster2	-	-	down	-	-	-	-
AT3G05600.1	alpha/beta-Hydrolases superfamily protein; FUNCTIONS IN: epoxide hydrolase activity, catalytic activity; EXPRESSED IN: 17 plant structures; EXPRESSED DURING: 13 growth stages; CONTAINS InterPro DOMAIN/s: Epoxide hydrolase-like (InterPro:IPR000639), Alpha/beta hydrolase fold-1 (InterPro:IPR000073); BEST Arabidopsis thaliana protein match is: alpha/beta-Hydrolases superfamily protein (TAIR:AT4G0234…			7.77842	5.50575	2.9662	3.01558	3.03226	33	Cluster2	-	-	down	down	-	-	-
AT3G05880.1	Induced by low temperatures, dehydration and salt stress and ABA. Encodes a small (54 amino acids), highly hydrophobic protein that bears two potential transmembrane domains.	RARE-COLD-INDUCIBLE 2A (RCI2A)	RARE-COLD-INDUCIBLE 2A (RCI2A)	7.89138	9.09603	9.62265	10.1842	10.3573	28	Cluster4	-	up	up	-	-	-	-
AT3G06730.1	Encodes a plastidial thioredoxin (TRX) isoform that defines a branch of plastidial TRXs lying between x- and y-type TRXs and thus was named TRX z. Possesses disulfide reductase activity in vitro. TRX z was previously named as Trx p (thioredoxin putative and plastidic) before its thioredoxin activity was confirmed (Meng et al., PNAS 2010, 107:3900). Knockout mutant of TRX z has a severe albino phe…	THIOREDOXIN Z (TRX z)	THIOREDOXIN PUTATIVE PLASTIDIC (TRX P);THIOREDOXIN Z (TRX z)	9.69881	9.58602	9.18998	8.11443	7.38269	65	Cluster1	-	-	down	-	-	-	-
AT3G07420.1	Encodes an asparaginyl-tRNA synthetase.	ASPARAGINYL-TRNA SYNTHETASE 2 (NS2)	SYNTHETASE C2 (SYNC2);ASPARAGINYL-TRNA SYNTHETASE 2 (SYNC2_ARATH);ASPARAGINYL-TRNA SYNTHETASE 2 (ATNS2);ASPARAGINYL-TRNA SYNTHETASE 2 (NS2)	7.55568	6.9973	5.95175	4.47342	4.00611	64	Cluster1	-	-	down	-	-	-	-
AT3G09910.1	RAB GTPase homolog C2B (RABC2b); FUNCTIONS IN: GTP binding, transcription factor binding, ATP binding; INVOLVED IN: protein transport, small GTPase mediated signal transduction, regulation of transcription, DNA-dependent; LOCATED IN: endomembrane system, intracellular; EXPRESSED IN: sepal, root, carpel; EXPRESSED DURING: 4 anthesis, petal differentiation and expansion stage; CONTAINS InterPro DOM…	RAB GTPASE HOMOLOG C2B (RABC2b)	RAB GTPASE HOMOLOG C2B (RABC2b); (ATRAB18C);RAB GTPASE HOMOLOG C2B (ATRABC2B)	4.37378	7.07755	6.95678	6.95607	6.83271	81	Cluster5	-	-	-	up	-	-	-
AT3G09910.2	RAB GTPase homolog C2B (RABC2b); FUNCTIONS IN: GTP binding, transcription factor binding, ATP binding; INVOLVED IN: protein transport, small GTPase mediated signal transduction, regulation of transcription, DNA-dependent; LOCATED IN: endomembrane system, intracellular; EXPRESSED IN: sepal, root, carpel; EXPRESSED DURING: 4 anthesis, petal differentiation and expansion stage; CONTAINS InterPro DOM…	RAB GTPASE HOMOLOG C2B (RABC2b)	RAB GTPASE HOMOLOG C2B (RABC2b)	4.69744	7.57899	7.38231	7.42575	7.28472	97	Cluster5	-	-	-	-	-	-	-
AT3G09910.3	RAB GTPase homolog C2B (RABC2b); FUNCTIONS IN: GTP binding, transcription factor binding, ATP binding; INVOLVED IN: protein transport, small GTPase mediated signal transduction, regulation of transcription, DNA-dependent; LOCATED IN: endomembrane system, intracellular; EXPRESSED IN: sepal, root, carpel; EXPRESSED DURING: 4 anthesis, petal differentiation and expansion stage; CONTAINS InterPro DOM…	RAB GTPASE HOMOLOG C2B (RABC2b)	RAB GTPASE HOMOLOG C2B (RABC2b)	4.69744	7.57899	7.38231	7.42575	7.28472	97	Cluster5	-	-	-	-	-	-	-
AT3G09940.1	Encodes a member of the monodehydroascorbate reductase gene family. Critical for a mutualistic symbiosis between the host Arabidopsis and the root colonizing fungus Piriformospora indica.	MONODEHYDROASCORBATE REDUCTASE (MDHAR)	MONODEHYDROASCORBATE REDUCTASE 2 (MDAR2);MONODEHYDROASCORBATE REDUCTASE (MDHAR);ARABIDOPSIS THALIANA MONODEHYDROASCORBATE REDUCTASE 3 (ATMDAR3);MONODEHYDROASCORBATE REDUCTASE 3 (MDAR3)	7.44931	4.64926	3.36151	3.43963	5.13301	6	Cluster2	-	-	down	-	-	-	-
AT3G09940.2	Encodes a member of the monodehydroascorbate reductase gene family. Critical for a mutualistic symbiosis between the host Arabidopsis and the root colonizing fungus Piriformospora indica.	MONODEHYDROASCORBATE REDUCTASE (MDHAR)	MONODEHYDROASCORBATE REDUCTASE 2 (MDAR2);MONODEHYDROASCORBATE REDUCTASE 3 (MDAR3);ARABIDOPSIS THALIANA MONODEHYDROASCORBATE REDUCTASE 3 (ATMDAR3);MONODEHYDROASCORBATE REDUCTASE (MDHAR)	7.44931	4.64926	3.36151	3.43963	5.13301	6	Cluster2	-	-	down	-	-	-	-
AT3G10020.2	unknown protein; FUNCTIONS IN: molecular_function unknown; INVOLVED IN: response to oxidative stress, anaerobic respiration; LOCATED IN: cellular_component unknown; EXPRESSED IN: 23 plant structures; EXPRESSED DURING: 13 growth stages; Has 30201 Blast hits to 17322 proteins in 780 species: Archae - 12; Bacteria - 1396; Metazoa - 17338; Fungi - 3422; Plants - 5037; Viruses - 0; Other Eukaryotes - …			5.52617	7.11951	7.6928	8.00014	7.90031	103	Cluster5	higher in dormant seeds than in after-rippened seeds dorm than AR	up	up	-	-	-	-
AT3G10040.1	sequence-specific DNA binding transcription factors; BEST Arabidopsis thaliana protein match is: unknown protein (TAIR:AT1G76870.1); Has 3136 Blast hits to 1955 proteins in 249 species: Archae - 4; Bacteria - 147; Metazoa - 846; Fungi - 267; Plants - 330; Viruses - 57; Other Eukaryotes - 1485 (source: NCBI BLink).			7.52623	8.24225	7.67353	4.68494	4.94735	1	Cluster1	-	-	-	-	yes	-	-
AT3G10190.1	Calcium-binding EF-hand family protein; FUNCTIONS IN: calcium ion binding; INVOLVED IN: biological_process unknown; LOCATED IN: plasma membrane; EXPRESSED IN: 18 plant structures; EXPRESSED DURING: 8 growth stages; CONTAINS InterPro DOMAIN/s: EF-Hand 1, calcium-binding site (InterPro:IPR018247), EF-HAND 2 (InterPro:IPR018249), EF-hand-like domain (InterPro:IPR011992), Calcium-binding EF-hand (Int…			5.65335	6.90667	7.93521	8.41615	8.68221	84	Cluster4	-	-	up	-	-	-	-
AT3G10200.1	S-adenosyl-L-methionine-dependent methyltransferases superfamily protein; CONTAINS InterPro DOMAIN/s: Protein of unknown function DUF248, methyltransferase putative (InterPro:IPR004159); BEST Arabidopsis thaliana protein match is: S-adenosyl-L-methionine-dependent methyltransferases superfamily protein (TAIR:AT5G04060.1); Has 1192 Blast hits to 1180 proteins in 187 species: Archae - 1; Bacteria -…			4.17526	7.70428	7.77083	7.89591	7.68831	173	Cluster5	-	-	up	-	-	-	-
AT3G10500.1	Encodes a transcriptional activator that is associated with the plasma membrane in a dormant form and is proteolytically cleaved to create a form that can enter the nucleus. It is thought to promote ROS production by binding directly to the promoters of genes encoding ROS biosynthetic enzymes during drought-induced leaf senescence.	NAC DOMAIN CONTAINING PROTEIN 53 (NAC053)	NAC WITH TRANSMEMBRANE MOTIF 1-LIKE 4 (NTL4);NAC DOMAIN CONTAINING PROTEIN 53 (anac053);NAC DOMAIN CONTAINING PROTEIN 53 (NAC053)	6.59133	8.11016	8.4931	8.8338	8.29847	104	Cluster5	-	down	-	up	yes	-	-
AT3G11050.1	ferritin 2 (FER2); FUNCTIONS IN: oxidoreductase activity, ferric iron binding, binding, transition metal ion binding; INVOLVED IN: response to oxidative stress, cellular iron ion homeostasis, response to abscisic acid stimulus, iron ion transport; LOCATED IN: chloroplast; EXPRESSED IN: 12 plant structures; EXPRESSED DURING: 7 growth stages; CONTAINS InterPro DOMAIN/s: Ferritin, N-terminal (InterP…	FERRITIN 2 (FER2)	FERRITIN 2 (ATFER2);FERRITIN 2 (FER2)	6.2466	9.0184	9.78628	9.5023	8.75469	44	Cluster5	-	-	up	-	-	-	-
AT3G12110.1	Encodes an actin that is expressed predominantly during reproductive development.	ACTIN-11 (ACT11)	ACTIN-11 (ACT11)	8.29505	7.28738	6.65713	5.5299	4.93548	90	Cluster1	-	-	down	down	-	-	-
AT3G12320.1	unknown protein; BEST Arabidopsis thaliana protein match is: unknown protein (TAIR:AT5G06980.4); Has 102 Blast hits to 102 proteins in 16 species: Archae - 0; Bacteria - 0; Metazoa - 0; Fungi - 0; Plants - 98; Viruses - 0; Other Eukaryotes - 4 (source: NCBI BLink).			5.80551	7.84999	8.35932	8.47606	8.78202	82	Cluster5	-	-	up	-	-	-	-
AT3G12700.1	Eukaryotic aspartyl protease family protein; FUNCTIONS IN: aspartic-type endopeptidase activity; INVOLVED IN: proteolysis; LOCATED IN: cellular_component unknown; EXPRESSED IN: 21 plant structures; EXPRESSED DURING: 13 growth stages; CONTAINS InterPro DOMAIN/s: Peptidase aspartic (InterPro:IPR021109), Peptidase aspartic, catalytic (InterPro:IPR009007), Peptidase A1 (InterPro:IPR001461), Peptidase…			6.80622	4.97548	4.28092	3.90175	3.86856	7	Cluster2	-	-	down	-	-	-	-
AT3G12930.1	Lojap-related protein; INVOLVED IN: biological_process unknown; LOCATED IN: chloroplast; EXPRESSED IN: 21 plant structures; EXPRESSED DURING: 13 growth stages; CONTAINS InterPro DOMAIN/s: Iojap-related protein (InterPro:IPR004394); Has 4153 Blast hits to 4153 proteins in 1667 species: Archae - 0; Bacteria - 3137; Metazoa - 32; Fungi - 0; Plants - 68; Viruses - 0; Other Eukaryotes - 916 (source: N…			8.78717	8.59149	7.83871	6.68794	6.41785	119	Cluster1	higher in after-rippened seeds than in dormant seeds AR than dorm	-	down	down	-	-	-
AT3G12955.1	SAUR-like auxin-responsive protein family ; FUNCTIONS IN: molecular_function unknown; INVOLVED IN: response to auxin stimulus; LOCATED IN: mitochondrion; EXPRESSED IN: 6 plant structures; EXPRESSED DURING: petal differentiation and expansion stage, D bilateral stage; CONTAINS InterPro DOMAIN/s: Auxin responsive SAUR protein (InterPro:IPR003676); BEST Arabidopsis thaliana protein match is: SAUR-li…			4.17811	7.24333	6.87029	7.83476	7.8566	48	Cluster5	higher in dormant seeds than in after-rippened seeds dorm than AR	-	up	up	-	-	-
AT3G13470.1	Encodes a subunit of chloroplasts chaperonins that are involved in mediating the folding of newly synthesized, translocated, or stress-denatured proteins. Cpn60 subunits are: Cpn60alpha1 (At2g28000), AtCpn60alpha2 (At5g18820), AtCpn60beta1 (At1g55490), AtCpn60beta2 (At3g13470), AtCpn60beta3 (At5g56500), AtCpn60beta4 (At1g26230).	CHAPERONIN-60BETA2 (CPN60BETA2)	CHAPERONIN-60BETA2 (CPN60BETA2)	10.1939	9.97409	8.84463	8.11611	8.16223	80	Cluster1	-	-	down	down	-	-	-
AT3G13720.1	PRA8; CONTAINS InterPro DOMAIN/s: Prenylated rab acceptor PRA1 (InterPro:IPR004895); BEST Arabidopsis thaliana protein match is: prenylated RAB acceptor 1.F4 (TAIR:AT3G13710.1); Has 408 Blast hits to 408 proteins in 77 species: Archae - 0; Bacteria - 0; Metazoa - 29; Fungi - 28; Plants - 309; Viruses - 0; Other Eukaryotes - 42 (source: NCBI BLink).	(PRA8)	PRENYLATED RAB ACCEPTOR 1.F3 (PRA1.F3); (PRA8)	7.29768	9.12528	8.93583	9.32763	9.50211	48	Cluster5	-	-	-	up	-	-	-
AT3G13760.1	Cysteine/Histidine-rich C1 domain family protein; FUNCTIONS IN: zinc ion binding; LOCATED IN: membrane; EXPRESSED IN: root, leaf; CONTAINS InterPro DOMAIN/s: DC1 (InterPro:IPR004146), Zinc finger, PHD-type (InterPro:IPR001965), C1-like (InterPro:IPR011424); BEST Arabidopsis thaliana protein match is: Cysteine/Histidine-rich C1 domain family protein (TAIR:AT1G35610.1); Has 1382 Blast hits to 598 p…			6.82635	3.81213	4.23508	3.91244	4.50015	2	Cluster2	-	-	down	down	-	-	-
AT3G14310.1	encodes a pectin methylesterase, targeted by a cellulose binding protein (CBP) from the parasitic nematode Heterodera schachtii during parasitism.	PECTIN METHYLESTERASE 3 (PME3)	PECTIN METHYLESTERASE 3 (PME3);PECTIN METHYLESTERASE 3 (ATPME3)	10.8373	9.84844	9.46662	8.65686	8.92825	60	Cluster1	higher in after-rippened seeds than in dormant seeds AR than dorm	-	down	down	-	-	-
AT3G14415.1	Aldolase-type TIM barrel family protein; FUNCTIONS IN: glycolate oxidase activity, oxidoreductase activity, FMN binding, catalytic activity; INVOLVED IN: oxidation reduction, metabolic process; LOCATED IN: in 6 components; EXPRESSED IN: cotyledon, fruit, guard cell, juvenile leaf, leaf; EXPRESSED DURING: seedling growth; CONTAINS InterPro DOMAIN/s: Aldolase-type TIM barrel (InterPro:IPR013785), F…			10.0627	9.46633	8.48481	7.37666	7.9531	39	Cluster1	higher in after-rippened seeds than in dormant seeds AR than dorm	-	down	down	-	-	-
AT3G14415.2	Aldolase-type TIM barrel family protein; FUNCTIONS IN: glycolate oxidase activity, oxidoreductase activity, FMN binding, catalytic activity; INVOLVED IN: oxidation reduction, metabolic process; LOCATED IN: peroxisome; EXPRESSED IN: guard cell, leaf; CONTAINS InterPro DOMAIN/s: Aldolase-type TIM barrel (InterPro:IPR013785), FMN-dependent alpha-hydroxy acid dehydrogenase, active site (InterPro:IPR0…			10.0627	9.46633	8.48481	7.37666	7.9531	39	Cluster1	higher in after-rippened seeds than in dormant seeds AR than dorm	-	down	-	-	-	-
AT3G14415.3	Aldolase-type TIM barrel family protein; FUNCTIONS IN: glycolate oxidase activity, oxidoreductase activity, FMN binding, catalytic activity; INVOLVED IN: oxidation reduction, metabolic process; LOCATED IN: peroxisome; EXPRESSED IN: guard cell, leaf; CONTAINS InterPro DOMAIN/s: Aldolase-type TIM barrel (InterPro:IPR013785), FMN-dependent alpha-hydroxy acid dehydrogenase, active site (InterPro:IPR0…			8.85456	8.26293	7.4889	6.55274	7.01071	23	Cluster1	higher in after-rippened seeds than in dormant seeds AR than dorm	-	down	-	-	-	-
AT3G14595.1	Ribosomal protein L18ae family; BEST Arabidopsis thaliana protein match is: Ribosomal protein L18ae family (TAIR:AT1G17080.1); Has 132 Blast hits to 132 proteins in 17 species: Archae - 0; Bacteria - 2; Metazoa - 0; Fungi - 0; Plants - 129; Viruses - 0; Other Eukaryotes - 1 (source: NCBI BLink).			7.74508	9.26804	9.65201	10.3468	10.4337	56	Cluster4	higher in dormant seeds than in after-rippened seeds dorm than AR	up	up	-	-	-	-
AT3G14880.1	BEST Arabidopsis thaliana protein match is: transcription factor-related (TAIR:AT4G18650.1); Has 560 Blast hits to 560 proteins in 40 species: Archae - 0; Bacteria - 0; Metazoa - 2; Fungi - 0; Plants - 558; Viruses - 0; Other Eukaryotes - 0 (source: NCBI BLink).			3.73211	8.10431	8.67453	9.09843	9.11801	187	Cluster5	-	-	up	-	-	-	-
AT3G14880.2	FUNCTIONS IN: molecular_function unknown; INVOLVED IN: response to karrikin; BEST Arabidopsis thaliana protein match is: transcription factor-related (TAIR:AT4G18650.1); Has 30201 Blast hits to 17322 proteins in 780 species: Archae - 12; Bacteria - 1396; Metazoa - 17338; Fungi - 3422; Plants - 5037; Viruses - 0; Other Eukaryotes - 2996 (source: NCBI BLink).			3.73211	8.10431	8.67453	9.09843	9.11801	187	Cluster5	-	-	up	-	-	-	-
AT3G14900.1	unknown protein; FUNCTIONS IN: molecular_function unknown; INVOLVED IN: embryo development; LOCATED IN: chloroplast; EXPRESSED IN: 19 plant structures; EXPRESSED DURING: 13 growth stages; Has 17135 Blast hits to 10204 proteins in 644 species: Archae - 47; Bacteria - 1684; Metazoa - 5536; Fungi - 2506; Plants - 1043; Viruses - 361; Other Eukaryotes - 5958 (source: NCBI BLink).	EMBRYO DEFECTIVE 3120 (EMB3120)	EMBRYO DEFECTIVE 3120 (EMB3120)	8.83443	8.74983	7.57481	5.74891	5.17457	99	Cluster1	-	-	down	down	-	-	-
AT3G14990.1	Encodes a homolog of animal DJ-1 superfamily protein. In the A. thaliana genome, three genes encoding close homologs of human DJ-1 were identified AT3G14990 (DJ1A), AT1G53280 (DJ1B) and AT4G34020 (DJ1C). Among the three homologs, DJ1C is essential for chloroplast development and viability.	DJ-1 HOMOLOG A (DJ1A)	DJ-1 HOMOLOG A (DJ1A);DJ-1 HOMOLOG A (AtDJ1A)	7.51357	7.91294	8.75382	10.0437	9.8426	24	Cluster4	-	-	-	up	-	-	-
AT3G14990.2	Encodes a homolog of animal DJ-1 superfamily protein. In the A. thaliana genome, three genes encoding close homologs of human DJ-1 were identified AT3G14990 (DJ1A), AT1G53280 (DJ1B) and AT4G34020 (DJ1C). Among the three homologs, DJ1C is essential for chloroplast development and viability.	DJ-1 HOMOLOG A (DJ1A)	DJ-1 HOMOLOG A (AtDJ1A);DJ-1 HOMOLOG A (DJ1A)	7.87854	8.25708	9.11183	10.3867	10.1791	21	Cluster4	-	-	-	-	-	-	-
AT3G14990.3	Encodes a homolog of animal DJ-1 superfamily protein. In the A. thaliana genome, three genes encoding close homologs of human DJ-1 were identified AT3G14990 (DJ1A), AT1G53280 (DJ1B) and AT4G34020 (DJ1C). Among the three homologs, DJ1C is essential for chloroplast development and viability.	DJ-1 HOMOLOG A (DJ1A)	DJ-1 HOMOLOG A (AtDJ1A);DJ-1 HOMOLOG A (DJ1A)	7.51357	7.91294	8.75382	10.0437	9.8426	24	Cluster4	-	-	-	-	-	-	-
AT3G15280.1	unknown protein; FUNCTIONS IN: molecular_function unknown; LOCATED IN: mitochondrion; EXPRESSED IN: 8 plant structures; EXPRESSED DURING: L mature pollen stage, 4 anthesis, petal differentiation and expansion stage; Has 36 Blast hits to 36 proteins in 15 species: Archae - 0; Bacteria - 0; Metazoa - 1; Fungi - 2; Plants - 33; Viruses - 0; Other Eukaryotes - 0 (source: NCBI BLink).			4.03966	10.7141	10.8286	10.8466	10.5111	162	Cluster5	-	-	up	-	-	yes	-
AT3G15353.1	metallothionein, binds to and detoxifies excess copper and other metals, limiting oxidative damage	METALLOTHIONEIN 3 (MT3)	METALLOTHIONEIN 3 (MT3); (ATMT3)	6.46114	5.80914	6.40286	8.19651	8.8017	1	Cluster3	-	down	-	-	-	-	-
AT3G15353.2	metallothionein, binds to and detoxifies excess copper and other metals, limiting oxidative damage	METALLOTHIONEIN 3 (MT3)	METALLOTHIONEIN 3 (MT3)	5.96092	5.44095	5.95329	7.68088	8.30871	2	Cluster3	-	down	-	-	-	-	-
AT3G15354.1	Encodes a member of the SPA (suppressor of phyA-105) protein family (SPA1-SPA4). SPA proteins contain an N-terminal serine/threonine kinase-like motif followed by a coiled-coil structure and a C-terminal WD-repeat domain. SPA proteins function redundantly in suppressing photomorphogenesis in dark- and light-grown seedlings. SPA3 (and SPA4) predominantly regulates elongation growth in adult plants.	SPA1-RELATED 3 (SPA3)	SPA1-RELATED 3 (SPA3)	7.27209	6.32382	5.04278	4.62765	6.80865	5	Cluster2	-	-	down	down	-	-	-
AT3G15670.1	Late embryogenesis abundant protein (LEA) family protein; FUNCTIONS IN: molecular_function unknown; INVOLVED IN: embryo development ending in seed dormancy; LOCATED IN: nucleus; EXPRESSED DURING: dry seed stage; BEST Arabidopsis thaliana protein match is: Late embryogenesis abundant protein (LEA) family protein (TAIR:AT1G52690.2); Has 12897 Blast hits to 6829 proteins in 1482 species: Archae - 30…			6.08387	11.0212	11.2058	11.2456	11.1492	170	Cluster5	-	-	up	up	-	yes	yes
AT3G15720.1	Pectin lyase-like superfamily protein; FUNCTIONS IN: polygalacturonase activity; INVOLVED IN: response to cyclopentenone, carbohydrate metabolic process; LOCATED IN: anchored to plasma membrane, anchored to membrane, plant-type cell wall; EXPRESSED IN: 21 plant structures; EXPRESSED DURING: 13 growth stages; CONTAINS InterPro DOMAIN/s: Pectin lyase fold/virulence factor (InterPro:IPR011050), Glyc…			7.36322	6.99885	6.91867	4.99576	4.75643	5	Cluster1	higher in after-rippened seeds than in dormant seeds AR than dorm	-	down	-	-	-	-
AT3G15720.2	Pectin lyase-like superfamily protein; FUNCTIONS IN: polygalacturonase activity; INVOLVED IN: response to cyclopentenone, carbohydrate metabolic process; LOCATED IN: anchored to membrane, plant-type cell wall; EXPRESSED IN: 20 plant structures; EXPRESSED DURING: 13 growth stages; CONTAINS InterPro DOMAIN/s: Pectin lyase fold/virulence factor (InterPro:IPR011050), Pectin lyase fold (InterPro:IPR01…			7.81149	7.44306	7.34614	5.32994	5.03971	12	Cluster1	higher in after-rippened seeds than in dormant seeds AR than dorm	-	down	-	-	-	-
AT3G16120.1	Dynein light chain type 1 family protein; FUNCTIONS IN: microtubule motor activity; INVOLVED IN: microtubule-based process; LOCATED IN: microtubule associated complex; EXPRESSED IN: 12 plant structures; EXPRESSED DURING: 6 growth stages; CONTAINS InterPro DOMAIN/s: Dynein light chain, type 1/2 (InterPro:IPR001372); BEST Arabidopsis thaliana protein match is: RHO guanyl-nucleotide exchange factor …			2.90926	4.38558	6.79357	8.03532	7.54725	72	Cluster4	higher in dormant seeds than in after-rippened seeds dorm than AR	-	up	-	-	-	-
AT3G16370.1	GDSL-like Lipase/Acylhydrolase superfamily protein; FUNCTIONS IN: hydrolase activity, acting on ester bonds, carboxylesterase activity; INVOLVED IN: lipid metabolic process; LOCATED IN: apoplast; EXPRESSED IN: 22 plant structures; EXPRESSED DURING: 14 growth stages; CONTAINS InterPro DOMAIN/s: Lipase, GDSL (InterPro:IPR001087); BEST Arabidopsis thaliana protein match is: GDSL-like Lipase/Acylhydr…			9.11906	7.67818	6.62852	6.64081	7.59316	12	Cluster2	-	-	down	down	-	-	-
AT3G16990.1	Haem oxygenase-like, multi-helical; CONTAINS InterPro DOMAIN/s: Haem oxygenase-like, multi-helical (InterPro:IPR016084), TENA/THI-4 protein/Coenzyme PQQ biosynthesis protein C (InterPro:IPR004305); Has 259 Blast hits to 259 proteins in 88 species: Archae - 23; Bacteria - 94; Metazoa - 0; Fungi - 34; Plants - 38; Viruses - 0; Other Eukaryotes - 70 (source: NCBI BLink).			6.57793	8.05918	8.64245	8.81991	8.24518	23	Cluster5	-	-	up	up	-	-	-
AT3G17040.1	It is a RNA tetratricopeptide repeat-containing protein required for normal processing of transcripts from the polycistronic chloroplast psbB-psbT-psbH-petB-petD operon coding for proteins of the photosystem II and cytochrome b6/f complexes. Localizes to the chloroplast membrane. Involved in regulating plastidial gene expression and biogenesis.	HIGH CHLOROPHYLL FLUORESCENT 107 (HCF107)	HIGH CHLOROPHYLL FLUORESCENT 107 (HCF107)	6.84312	5.04454	3.07399	3.54464	4.98995	3	Cluster2	-	-	down	down	-	-	-
AT3G17040.2	It is a RNA tetratricopeptide repeat-containing protein required for normal processing of transcripts from the polycistronic chloroplast psbB-psbT-psbH-petB-petD operon coding for proteins of the photosystem II and cytochrome b6/f complexes. Localizes to the chloroplast membrane. Involved in regulating plastidial gene expression and biogenesis.	HIGH CHLOROPHYLL FLUORESCENT 107 (HCF107)	HIGH CHLOROPHYLL FLUORESCENT 107 (HCF107)	7.00899	5.19893	3.11589	3.57745	5.05987	3	Cluster2	-	-	down	-	-	-	-
AT3G17520.1	Late embryogenesis abundant protein (LEA) family protein; INVOLVED IN: embryo development ending in seed dormancy; LOCATED IN: endomembrane system; EXPRESSED IN: cultured cell, seed, leaf; EXPRESSED DURING: dry seed stage, LP.04 four leaves visible, seed development stages; BEST Arabidopsis thaliana protein match is: late embryogenesis abundant domain-containing protein / LEA domain-containing pr…			6.12824	11.2563	11.2586	11.4096	11.6319	148	Cluster5	-	-	up	up	-	-	yes
AT3G17609.1	Encodes a homolog of HY5 (HYH). Involved in phyB signaling pathway.	HY5-HOMOLOG (HYH)	HY5-HOMOLOG (HYH)	8.84566	6.81739	4.44821	4.18424	7.68194	9	Cluster2	-	-	down	-	yes	-	-
AT3G17609.2	Encodes a homolog of HY5 (HYH). Involved in phyB signaling pathway.	HY5-HOMOLOG (HYH)	HY5-HOMOLOG (HYH)	7.94186	6.00516	3.95482	3.83692	6.72035	9	Cluster2	-	-	down	-	yes	-	-
AT3G17609.3	Encodes a homolog of HY5 (HYH). Involved in phyB signaling pathway.	HY5-HOMOLOG (HYH)	HY5-HOMOLOG (HYH)	8.84566	6.81739	4.44821	4.18424	7.68194	9	Cluster2	-	-	down	-	yes	-	-
AT3G17609.4	Encodes a homolog of HY5 (HYH). Involved in phyB signaling pathway.	HY5-HOMOLOG (HYH)	HY5-HOMOLOG (HYH)	8.84566	6.81739	4.44821	4.18424	7.68194	9	Cluster2	-	-	down	-	-	-	-
AT3G17790.1	Expression is upregulated in the shoot of cax1/cax3 mutant.	PURPLE ACID PHOSPHATASE 17 (PAP17)	PURPLE ACID PHOSPHATASE 17 (PAP17); (ATACP5); (ATPAP17)	9.21883	8.46695	8.23631	6.90356	6.58508	32	Cluster1	higher in after-rippened seeds than in dormant seeds AR than dorm	-	down	-	-	-	-
AT3G18510.1	unknown protein; Has 15 Blast hits to 15 proteins in 9 species: Archae - 0; Bacteria - 0; Metazoa - 0; Fungi - 0; Plants - 15; Viruses - 0; Other Eukaryotes - 0 (source: NCBI BLink).			8.50617	8.46373	7.91274	6.2912	5.46085	47	Cluster1	-	-	down	-	-	-	-
AT3G18570.1	Oleosin family protein; FUNCTIONS IN: molecular_function unknown; INVOLVED IN: lipid storage; LOCATED IN: monolayer-surrounded lipid storage body, integral to membrane, membrane; EXPRESSED IN: petal, leaf whorl, male gametophyte, flower; EXPRESSED DURING: L mature pollen stage, M germinated pollen stage, 4 anthesis, petal differentiation and expansion stage; CONTAINS InterPro DOMAIN/s: Oleosin (I…			2.78992	6.07936	8.19999	8.91896	7.94955	96	Cluster5	higher in dormant seeds than in after-rippened seeds dorm than AR	-	up	-	-	yes	-
AT3G19508.1	unknown protein; LOCATED IN: mitochondrion; Has 34 Blast hits to 34 proteins in 14 species: Archae - 0; Bacteria - 0; Metazoa - 0; Fungi - 0; Plants - 34; Viruses - 0; Other Eukaryotes - 0 (source: NCBI BLink).			9.34651	9.43441	8.92875	7.02911	6.22497	44	Cluster1	-	-	down	-	-	-	-
AT3G19920.1	unknown protein; BEST Arabidopsis thaliana protein match is: unknown protein (TAIR:AT5G64230.1); Has 217 Blast hits to 217 proteins in 16 species: Archae - 0; Bacteria - 2; Metazoa - 0; Fungi - 0; Plants - 215; Viruses - 0; Other Eukaryotes - 0 (source: NCBI BLink).			7.60421	9.10974	9.33603	9.79164	9.40064	68	Cluster5	-	-	up	-	-	-	-
AT3G20250.1	Encodes a member of the Arabidopsis Pumilio (APUM) proteins containing PUF domain (eight repeats of approximately 36 amino acids each). PUF proteins regulate both mRNA stability and translation through sequence-specific binding to the 3' UTR of target mRNA transcripts.	PUMILIO 5 (PUM5)	PUMILIO 5 (APUM5);PUMILIO 5 (PUM5)	5.02562	7.13427	7.17356	7.83741	7.66252	93	Cluster5	higher in dormant seeds than in after-rippened seeds dorm than AR	up	up	up	-	-	-
AT3G20395.1	RING/U-box superfamily protein; FUNCTIONS IN: zinc ion binding; LOCATED IN: endomembrane system; CONTAINS InterPro DOMAIN/s: Zinc finger, RING-type (InterPro:IPR001841), Zinc finger, C3HC4 RING-type (InterPro:IPR018957); BEST Arabidopsis thaliana protein match is: RING/U-box superfamily protein (TAIR:AT5G66070.1); Has 9570 Blast hits to 9551 proteins in 280 species: Archae - 0; Bacteria - 6; Meta…			8.22547	8.12832	7.61091	5.40108	5.56084	5	Cluster1	-	-	-	-	-	-	-
AT3G20440.1	BE1 ia a putative glycoside hydrolase. It plays vital roles during embryogenesis and in carbohydrate metabolism. Mutation in BE1 has pleotrophic effect on the whole plant development.	EMBRYO DEFECTIVE 2729 (EMB2729)	EMBRYO DEFECTIVE 2729 (EMB2729);BRANCHING ENZYME 1 (BE1)	7.42361	7.36076	6.29205	4.48542	4.27552	64	Cluster1	-	-	down	down	-	-	-
AT3G20440.2	BE1 ia a putative glycoside hydrolase. It plays vital roles during embryogenesis and in carbohydrate metabolism. Mutation in BE1 has pleotrophic effect on the whole plant development.	EMBRYO DEFECTIVE 2729 (EMB2729)	BRANCHING ENZYME 1 (BE1);EMBRYO DEFECTIVE 2729 (EMB2729)	7.40906	7.33727	6.27519	4.48836	4.30648	64	Cluster1	-	-	down	-	-	-	-
AT3G20440.3	BE1 ia a putative glycoside hydrolase. It plays vital roles during embryogenesis and in carbohydrate metabolism. Mutation in BE1 has pleotrophic effect on the whole plant development.	EMBRYO DEFECTIVE 2729 (EMB2729)	EMBRYO DEFECTIVE 2729 (EMB2729)	7.14385	7.05461	6.03801	4.32178	4.19538	60	Cluster1	-	-	-	-	-	-	-
AT3G20570.1	early nodulin-like protein 9 (ENODL9); FUNCTIONS IN: electron carrier activity, copper ion binding; LOCATED IN: anchored to membrane; EXPRESSED IN: 22 plant structures; EXPRESSED DURING: 13 growth stages; CONTAINS InterPro DOMAIN/s: Plastocyanin-like (InterPro:IPR003245), Cupredoxin (InterPro:IPR008972); BEST Arabidopsis thaliana protein match is: early nodulin-like protein 14 (TAIR:AT2G25060.1);…	EARLY NODULIN-LIKE PROTEIN 9 (ENODL9)	EARLY NODULIN-LIKE PROTEIN 9 (ENODL9); (AtENODL9)	7.63671	7.5515	6.00294	4.31787	3.25816	97	Cluster1	-	-	down	-	-	-	-
AT3G20810.1	JMJD5 encodes a protein which contains a jumonji-C (jmjC) domain. The jumonji-C is frequently found in proteins with histone demethylase activity. jmjd5 mutant plants have a short-period circadian phenotype.	JUMONJI DOMAIN CONTAINING 5 (JMJD5)	JUMONJI DOMAIN CONTAINING 5 (JMJD5);JUMONJI C DOMAIN-CONTAINING PROTEIN 30 (JMJ30)	4.43608	4.95161	6.71835	7.81219	9.31647	55	Cluster4	-	-	up	up	-	-	-
AT3G20810.2	JMJD5 encodes a protein which contains a jumonji-C (jmjC) domain. The jumonji-C is frequently found in proteins with histone demethylase activity. jmjd5 mutant plants have a short-period circadian phenotype.	JUMONJI DOMAIN CONTAINING 5 (JMJD5)	JUMONJI C DOMAIN-CONTAINING PROTEIN 30 (JMJ30);JUMONJI DOMAIN CONTAINING 5 (JMJD5)	4.11419	4.54585	6.21909	7.21993	8.73593	51	Cluster4	-	-	up	-	-	-	-
AT3G20810.3	JMJD5 encodes a protein which contains a jumonji-C (jmjC) domain. The jumonji-C is frequently found in proteins with histone demethylase activity. jmjd5 mutant plants have a short-period circadian phenotype.	JUMONJI DOMAIN CONTAINING 5 (JMJD5)	JUMONJI C DOMAIN-CONTAINING PROTEIN 30 (JMJ30);JUMONJI DOMAIN CONTAINING 5 (JMJD5)	4.52361	5.15619	6.8725	7.97894	9.50136	54	Cluster4	-	-	up	-	-	-	-
AT3G21370.1	beta glucosidase 19 (BGLU19); FUNCTIONS IN: cation binding, hydrolase activity, hydrolyzing O-glycosyl compounds, catalytic activity; INVOLVED IN: carbohydrate metabolic process; LOCATED IN: endomembrane system; EXPRESSED IN: seed; CONTAINS InterPro DOMAIN/s: Glycoside hydrolase, family 1 (InterPro:IPR001360), Glycoside hydrolase, family 1, active site (InterPro:IPR018120), Glycoside hydrolase, c…	BETA GLUCOSIDASE 19 (BGLU19)	BETA GLUCOSIDASE 19 (BGLU19)	3.07615	5.27959	8.63469	9.17155	9.41162	55	Cluster4	-	-	up	-	-	yes	-
AT3G21600.1	Senescence/dehydration-associated protein-related; FUNCTIONS IN: molecular_function unknown; INVOLVED IN: biological_process unknown; EXPRESSED IN: 22 plant structures; EXPRESSED DURING: 13 growth stages; CONTAINS InterPro DOMAIN/s: Senescence/spartin-associated (InterPro:IPR009686); BEST Arabidopsis thaliana protein match is: Senescence/dehydration-associated protein-related (TAIR:AT4G15450.1); …			5.03929	6.43975	8.51183	8.69185	7.95579	53	Cluster4	-	-	up	-	-	-	-
AT3G21600.2	Senescence/dehydration-associated protein-related; FUNCTIONS IN: molecular_function unknown; INVOLVED IN: biological_process unknown; EXPRESSED IN: 22 plant structures; EXPRESSED DURING: 13 growth stages; CONTAINS InterPro DOMAIN/s: Senescence/spartin-associated (InterPro:IPR009686); BEST Arabidopsis thaliana protein match is: Senescence/dehydration-associated protein-related (TAIR:AT4G15450.1); …			5.2924	6.74819	8.76231	8.96776	8.18111	56	Cluster4	-	-	up	-	-	-	-
AT3G22490.1	Seed maturation protein; CONTAINS InterPro DOMAIN/s: Seed maturation protein (InterPro:IPR007011); BEST Arabidopsis thaliana protein match is: Seed maturation protein (TAIR:AT3G22500.1); Has 198 Blast hits to 183 proteins in 40 species: Archae - 2; Bacteria - 41; Metazoa - 7; Fungi - 0; Plants - 144; Viruses - 3; Other Eukaryotes - 1 (source: NCBI BLink).			3.06993	7.01388	7.9492	8.96126	8.24917	166	Cluster5	higher in dormant seeds than in after-rippened seeds dorm than AR	-	up	-	-	yes	yes
AT3G22500.1	late embryogenesis abundant (LEA) protein	LATE EMBRYOGENESIS ABUNDANT PROTEIN ECP31 (ATECP31)	LATE EMBRYOGENESIS ABUNDANT PROTEIN ECP31 (ATECP31)	3.39138	3.99351	5.39371	6.58737	4.49423	7	Cluster4	higher in dormant seeds than in after-rippened seeds dorm than AR	-	up	-	-	-	yes
AT3G22550.1	Protein of unknown function (DUF581); CONTAINS InterPro DOMAIN/s: Protein of unknown function DUF581 (InterPro:IPR007650); BEST Arabidopsis thaliana protein match is: Protein of unknown function (DUF581) (TAIR:AT3G63210.1); Has 558 Blast hits to 549 proteins in 19 species: Archae - 0; Bacteria - 0; Metazoa - 0; Fungi - 0; Plants - 558; Viruses - 0; Other Eukaryotes - 0 (source: NCBI BLink).			7.19949	7.12908	7.43327	5.13511	4.19644	3	Cluster1	-	-	-	-	-	-	-
AT3G22640.1	PAP85; FUNCTIONS IN: nutrient reservoir activity; INVOLVED IN: biological_process unknown; LOCATED IN: plant-type cell wall; EXPRESSED IN: stem, seed; EXPRESSED DURING: seedling growth, seed development stages; CONTAINS InterPro DOMAIN/s: Cupin, RmlC-type (InterPro:IPR011051), Cupin 1 (InterPro:IPR006045), RmlC-like jelly roll fold (InterPro:IPR014710); BEST Arabidopsis thaliana protein match is:…	(PAP85)	(PAP85)	6.84762	8.32715	10.8139	11.62	11.3785	87	Cluster4	-	-	up	up	-	yes	-
AT3G22740.1	homocysteine S-methyltransferase (HMT3)	HOMOCYSTEINE S-METHYLTRANSFERASE 3 (HMT3)	HOMOCYSTEINE S-METHYLTRANSFERASE 3 (HMT3)	2.91885	4.3546	5.16903	6.66058	6.13014	54	Cluster4	higher in dormant seeds than in after-rippened seeds dorm than AR	-	up	-	-	-	-
AT3G22840.1	Encodes an early light-inducible protein.	EARLY LIGHT-INDUCABLE PROTEIN (ELIP1)	EARLY LIGHT-INDUCABLE PROTEIN (ELIP1); (ELIP)	10.862	8.11595	3.35543	3.8809	9.31443	7	Cluster2	-	up	down	-	-	-	-
AT3G23450.1	unknown protein; FUNCTIONS IN: molecular_function unknown; INVOLVED IN: biological_process unknown; LOCATED IN: endomembrane system; EXPRESSED IN: 14 plant structures; EXPRESSED DURING: 8 growth stages; Has 694543 Blast hits to 47111 proteins in 2535 species: Archae - 1794; Bacteria - 163056; Metazoa - 258989; Fungi - 49151; Plants - 70496; Viruses - 8919; Other Eukaryotes - 142138 (source: NCBI …			8.43258	7.78562	6.30555	5.1895	5.54802	15	Cluster1	-	-	down	-	-	-	-
AT3G23530.1	Cyclopropane-fatty-acyl-phospholipid synthase; FUNCTIONS IN: cyclopropane-fatty-acyl-phospholipid synthase activity; INVOLVED IN: lipid biosynthetic process; LOCATED IN: endomembrane system; CONTAINS InterPro DOMAIN/s: Amine oxidase (InterPro:IPR002937), Cyclopropane-fatty-acyl-phospholipid/mycolic acid synthase (InterPro:IPR003333), Adrenodoxin reductase (InterPro:IPR000759); BEST Arabidopsis th…			8.9356	8.05336	6.48146	5.98719	7.96955	8	Cluster2	-	-	down	-	-	-	-
AT3G23810.1	S-adenosyl-l-homocysteine (SAH) hydrolase 2 (SAHH2); FUNCTIONS IN: adenosylhomocysteinase activity; INVOLVED IN: one-carbon metabolic process; LOCATED IN: plasma membrane, vacuole, membrane; EXPRESSED IN: 33 plant structures; EXPRESSED DURING: 15 growth stages; CONTAINS InterPro DOMAIN/s: S-adenosyl-L-homocysteine hydrolase (InterPro:IPR000043), S-adenosyl-L-homocysteine hydrolase, conserved site…	S-ADENOSYL-L-HOMOCYSTEINE (SAH) HYDROLASE 2 (SAHH2)	S-ADENOSYL-L-HOMOCYSTEINE (SAH) HYDROLASE 2 (SAHH2);S-ADENOSYL-L-HOMOCYSTEINE (SAH) HYDROLASE 2 (ATSAHH2)	8.86154	7.19019	5.19491	5.00159	7.94768	8	Cluster2	-	-	down	-	-	-	-
AT3G23880.1	F-box and associated interaction domains-containing protein; FUNCTIONS IN: molecular_function unknown; INVOLVED IN: biological_process unknown; LOCATED IN: nucleus; EXPRESSED IN: 16 plant structures; EXPRESSED DURING: 10 growth stages; CONTAINS InterPro DOMAIN/s: F-box domain, cyclin-like (InterPro:IPR001810), F-box domain, Skp2-like (InterPro:IPR022364), F-box associated domain, type 3 (InterPro…			8.23001	6.66836	5.80152	4.71457	6.55454	7	Cluster2	-	-	down	down	-	-	-
AT3G25870.1	unknown protein; BEST Arabidopsis thaliana protein match is: unknown protein (TAIR:AT1G13360.1); Has 50 Blast hits to 50 proteins in 12 species: Archae - 0; Bacteria - 0; Metazoa - 0; Fungi - 0; Plants - 50; Viruses - 0; Other Eukaryotes - 0 (source: NCBI BLink).			3.08563	5.85762	6.46681	6.16645	6.63903	65	Cluster5	-	-	up	up	-	-	-
AT3G25910.1	FUNCTIONS IN: zinc ion binding; INVOLVED IN: biological_process unknown; LOCATED IN: intracellular; EXPRESSED IN: 23 plant structures; EXPRESSED DURING: 15 growth stages; CONTAINS InterPro DOMAIN/s: Zinc finger, C2H2-like (InterPro:IPR015880), Protein of unknown function DUF1644 (InterPro:IPR012866); BEST Arabidopsis thaliana protein match is: Protein of unknown function (DUF1644) (TAIR:AT3G24740…			7.01314	7.45269	7.79956	8.77452	9.32257	84	Cluster4	-	-	up	up	-	-	-
AT3G26580.1	Tetratricopeptide repeat (TPR)-like superfamily protein; INVOLVED IN: biological_process unknown; LOCATED IN: chloroplast thylakoid membrane; EXPRESSED IN: 23 plant structures; EXPRESSED DURING: 13 growth stages; CONTAINS InterPro DOMAIN/s: Tetratricopeptide repeat-containing (InterPro:IPR013026), Tetratricopeptide repeat (InterPro:IPR019734); Has 1465 Blast hits to 1065 proteins in 209 species: …			6.4442	7.68775	8.10154	9.01598	8.91898	54	Cluster4	higher in dormant seeds than in after-rippened seeds dorm than AR	up	up	up	-	-	-
AT3G26740.1	transcripts are differentially regulated at the level of mRNA stability at different times of day controlled by the circadian clock. mRNAs are targets of the mRNA degradation pathway mediated by the downstream (DST) instability determinant.	CCR-LIKE (CCL)	CCR-LIKE (CCL)	3.86144	6.2269	8.53031	9.98689	9.74636	105	Cluster4	-	-	up	-	-	-	-
AT3G26770.1	NAD(P)-binding Rossmann-fold superfamily protein; FUNCTIONS IN: oxidoreductase activity, binding, catalytic activity; INVOLVED IN: oxidation reduction, metabolic process; EXPRESSED IN: 6 plant structures; EXPRESSED DURING: 4 anthesis, F mature embryo stage, E expanded cotyledon stage; CONTAINS InterPro DOMAIN/s: NAD(P)-binding domain (InterPro:IPR016040), Glucose/ribitol dehydrogenase (InterPro:I…			3.49483	4.36163	5.92467	6.75857	6.60471	71	Cluster4	higher in dormant seeds than in after-rippened seeds dorm than AR	-	up	-	-	-	-
AT3G27190.1	One of the homologous genes predicted to encode proteins with UPRT domains (Uracil phosphoribosyltransferase). Five of these genes (At5g40870, At3g27190, At1g55810, At4g26510 and At3g27440) show a high level of identity, and are annotated as also containing a N-terminal uracil kinase (UK) domain. These genes are referred to as UKL1 (UK-like 1), UKL2, UKL3, UKL4 and UKL5, respectively.	URIDINE KINASE-LIKE 2 (UKL2)	URIDINE KINASE-LIKE 2 (UKL2)	8.09933	7.23265	5.73724	4.81021	5.75209	15	Cluster1	-	-	down	down	-	-	-
AT3G27400.1	Pectin lyase-like superfamily protein; FUNCTIONS IN: pectate lyase activity; INVOLVED IN: biological_process unknown; LOCATED IN: endomembrane system; EXPRESSED IN: 17 plant structures; EXPRESSED DURING: 11 growth stages; CONTAINS InterPro DOMAIN/s: Pectin lyase fold/virulence factor (InterPro:IPR011050), AmbAllergen (InterPro:IPR018082), Pectate lyase/Amb allergen (InterPro:IPR002022), Pectin ly…			7.92577	6.02009	3.89497	3.18736	3.8052	43	Cluster2	-	-	down	-	-	-	-
AT3G27660.1	Encodes oleosin4 (Plant Cell, 2006, 18:1961), a protein found in oil bodies, involved in seed lipid accumulation. Functions in freezing tolerance of seeds. Note: also referred to as OLE3 in Plant Journal 2008, 55:798.	OLEOSIN 4 (OLEO4)	OLEOSIN 4 (OLEO4);OLEOSIN 3 (OLE3)	4.12851	5.73465	7.44859	8.87578	5.79221	6	Cluster5	-	-	up	-	-	yes	-
AT3G27870.1	ATPase E1-E2 type family protein / haloacid dehalogenase-like hydrolase family protein; FUNCTIONS IN: ATPase activity, coupled to transmembrane movement of ions, phosphorylative mechanism; INVOLVED IN: metabolic process, ATP biosynthetic process, phospholipid transport; LOCATED IN: integral to membrane, membrane; EXPRESSED IN: 22 plant structures; EXPRESSED DURING: 14 growth stages; CONTAINS Inte…			5.24695	8.05067	7.35394	7.73043	8.24873	5	Cluster5	higher in dormant seeds than in after-rippened seeds dorm than AR	-	up	up	-	-	-
AT3G27950.1	GDSL-like Lipase/Acylhydrolase superfamily protein; FUNCTIONS IN: hydrolase activity, acting on ester bonds, carboxylesterase activity; INVOLVED IN: lipid metabolic process; LOCATED IN: endomembrane system; EXPRESSED IN: root; CONTAINS InterPro DOMAIN/s: Lipase, GDSL (InterPro:IPR001087); BEST Arabidopsis thaliana protein match is: GDSL-like Lipase/Acylhydrolase superfamily protein (TAIR:AT5G1445…			6.35642	3.79423	2.88973	3.18798	3.09488	43	Cluster2	-	-	down	-	-	-	-
AT3G28550.1	Proline-rich extensin-like family protein; FUNCTIONS IN: structural constituent of cell wall; INVOLVED IN: plant-type cell wall organization; LOCATED IN: endomembrane system; CONTAINS InterPro DOMAIN/s: Extensin-like repeat (InterPro:IPR006706); BEST Arabidopsis thaliana protein match is: Proline-rich extensin-like family protein (TAIR:AT3G54580.1); Has 433536 Blast hits to 44790 proteins in 1795…			8.86749	6.01865	4.89072	5.98321	5.95706	4	Cluster2	-	-	down	-	-	-	-
AT3G28740.1	Encodes a member of the cytochrome p450 family. Expression is upregulated in response to cis-jasmonate treatment. Overexpression induces synthesis of volatile compounds that affect chemical ecology and insect interactions.	CYTOCHROME P450, FAMILY 81, SUBFAMILY D, POLYPEPTIDE 11 (CYP81D11)	CYTOCHROME P450, FAMILY 81, SUBFAMILY D, POLYPEPTIDE 11 (CYP81D11)	5.31917	7.20406	7.85636	9.86408	10.196	33	Cluster4	-	-	-	-	-	-	-
AT3G29575.1	ABI five binding protein 3 (AFP3); CONTAINS InterPro DOMAIN/s: Protein of unknown function DUF1675 (InterPro:IPR012463); BEST Arabidopsis thaliana protein match is: ABI five binding protein (TAIR:AT1G69260.1); Has 196 Blast hits to 190 proteins in 23 species: Archae - 0; Bacteria - 0; Metazoa - 2; Fungi - 4; Plants - 184; Viruses - 0; Other Eukaryotes - 6 (source: NCBI BLink).	ABI FIVE BINDING PROTEIN 3 (AFP3)	ABI FIVE BINDING PROTEIN 3 (AFP3)	5.71917	8.74249	7.05283	7.4069	8.29307	2	Cluster6	higher in dormant seeds than in after-rippened seeds dorm than AR	-	-	up	-	-	-
AT3G29575.3	ABI five binding protein 3 (AFP3); CONTAINS InterPro DOMAIN/s: Protein of unknown function DUF1675 (InterPro:IPR012463); BEST Arabidopsis thaliana protein match is: ABI five binding protein (TAIR:AT1G69260.1); Has 35333 Blast hits to 34131 proteins in 2444 species: Archae - 798; Bacteria - 22429; Metazoa - 974; Fungi - 991; Plants - 531; Viruses - 0; Other Eukaryotes - 9610 (source: NCBI BLink).	ABI FIVE BINDING PROTEIN 3 (AFP3)	ABI FIVE BINDING PROTEIN 3 (AFP3)	6.11388	9.0806	7.49541	7.73077	8.6047	2	Cluster6	higher in dormant seeds than in after-rippened seeds dorm than AR	-	-	-	-	-	-
AT3G29575.4	ABI five binding protein 3 (AFP3); FUNCTIONS IN: protein binding; INVOLVED IN: biological_process unknown; LOCATED IN: cellular_component unknown; EXPRESSED IN: 17 plant structures; EXPRESSED DURING: 10 growth stages; CONTAINS InterPro DOMAIN/s: Protein of unknown function DUF1675 (InterPro:IPR012463); BEST Arabidopsis thaliana protein match is: ABI five binding protein (TAIR:AT1G69260.1); Has 19…	ABI FIVE BINDING PROTEIN 3 (AFP3)	ABI FIVE BINDING PROTEIN 3 (AFP3)	6.11388	9.0806	7.49541	7.73077	8.6047	2	Cluster6	-	-	-	-	-	-	-
AT3G43190.1	Encodes a protein with sucrose synthase activity (SUS4).	SUCROSE SYNTHASE 4 (SUS4)	ARABIDOPSIS THALIANA SUCROSE SYNTHASE 4 (ATSUS4);SUCROSE SYNTHASE 4 (SUS4)	6.24966	4.44251	2.91607	2.73337	2.78256	28	Cluster2	-	-	down	down	-	-	-
AT3G43720.1	Bifunctional inhibitor/lipid-transfer protein/seed storage 2S albumin superfamily protein; CONTAINS InterPro DOMAIN/s: Bifunctional inhibitor/plant lipid transfer protein/seed storage (InterPro:IPR016140), Plant lipid transfer protein/seed storage/trypsin-alpha amylase inhibitor (InterPro:IPR003612); BEST Arabidopsis thaliana protein match is: Bifunctional inhibitor/lipid-transfer protein/seed st…			9.4743	8.11226	7.48791	6.60545	6.9373	52	Cluster1	higher in after-rippened seeds than in dormant seeds AR than dorm	down	down	-	-	-	-
AT3G43720.2	Bifunctional inhibitor/lipid-transfer protein/seed storage 2S albumin superfamily protein; CONTAINS InterPro DOMAIN/s: Bifunctional inhibitor/plant lipid transfer protein/seed storage (InterPro:IPR016140), Plant lipid transfer protein/seed storage/trypsin-alpha amylase inhibitor (InterPro:IPR003612); BEST Arabidopsis thaliana protein match is: Bifunctional inhibitor/lipid-transfer protein/seed st…			9.4743	8.11226	7.48791	6.60545	6.9373	52	Cluster1	higher in after-rippened seeds than in dormant seeds AR than dorm	down	down	-	-	-	-
AT3G44260.1	Encodes one of the homologs of the yeast CCR4-associated factor 1: AT3G44260 (CAF1a), AT5G22250 (CAF1b). Has mRNA deadenylation activity. Also plays a role in plant defense responses.	CCR4- ASSOCIATED FACTOR 1A (CAF1a)	CCR4- ASSOCIATED FACTOR 1A (CAF1a);CCR4- ASSOCIATED FACTOR 1A (AtCAF1a)	7.28192	3.3098	3.45547	3.90266	3.46377	69	Cluster2	-	-	down	-	-	-	-
AT3G44290.1	NAC domain containing protein 60 (NAC060); FUNCTIONS IN: sequence-specific DNA binding transcription factor activity; INVOLVED IN: multicellular organismal development, regulation of transcription; LOCATED IN: cellular_component unknown; CONTAINS InterPro DOMAIN/s: No apical meristem (NAM) protein (InterPro:IPR003441); BEST Arabidopsis thaliana protein match is: NAC domain containing protein 89 (…	NAC DOMAIN CONTAINING PROTEIN 60 (NAC060)	NAC DOMAIN CONTAINING PROTEIN 60 (NAC060);NAC DOMAIN CONTAINING PROTEIN 60 (anac060)	2.91003	5.6996	6.43028	6.84839	6.35903	160	Cluster5	-	-	up	-	yes	-	-
AT3G45730.1	unknown protein; Has 3 Blast hits to 3 proteins in 1 species: Archae - 0; Bacteria - 0; Metazoa - 0; Fungi - 0; Plants - 3; Viruses - 0; Other Eukaryotes - 0 (source: NCBI BLink).			3.92279	6.44557	6.19889	7.1292	7.10397	41	Cluster5	-	-	up	-	-	-	-
AT3G46700.1	UDP-Glycosyltransferase superfamily protein; FUNCTIONS IN: UDP-glycosyltransferase activity, transferase activity, transferring glycosyl groups; INVOLVED IN: metabolic process; EXPRESSED IN: root; CONTAINS InterPro DOMAIN/s: UDP-glucuronosyl/UDP-glucosyltransferase (InterPro:IPR002213); BEST Arabidopsis thaliana protein match is: UDP-Glycosyltransferase superfamily protein (TAIR:AT3G46680.1); Has…			7.40168	3.98911	4.18695	3.62836	4.02379	3	Cluster2	-	-	down	-	-	-	-
AT3G46940.1	DUTP-PYROPHOSPHATASE-LIKE 1 (DUT1); FUNCTIONS IN: hydrolase activity, dUTP diphosphatase activity; INVOLVED IN: DNA repair, 2'-deoxyribonucleotide metabolic process; LOCATED IN: cellular_component unknown; EXPRESSED IN: 22 plant structures; EXPRESSED DURING: 13 growth stages; CONTAINS InterPro DOMAIN/s: DeoxyUTP pyrophosphatase domain, subfamily 1, (InterPro:IPR008181), DeoxyUTP pyrophosphatase d…	DUTP-PYROPHOSPHATASE-LIKE 1 (DUT1)	DUTP-PYROPHOSPHATASE-LIKE 1 (DUT1)	8.88478	8.74465	8.71949	7.6856	6.53534	19	Cluster1	higher in after-rippened seeds than in dormant seeds AR than dorm	-	down	down	-	-	-
AT3G46970.1	Encodes a cytosolic alpha-glucan phosphorylase. In vitro, the enzyme has a preference for branched polysaccharides, such as glycogen.	ALPHA-GLUCAN PHOSPHORYLASE 2 (PHS2)	ALPHA-GLUCAN PHOSPHORYLASE 2 (PHS2);ARABIDOPSIS THALIANA ALPHA-GLUCAN PHOSPHORYLASE 2 (ATPHS2)	6.98378	8.2905	9.17541	9.67375	9.82817	78	Cluster4	-	down	up	down	-	-	-
AT3G47070.1	LOCATED IN: thylakoid, chloroplast thylakoid membrane, chloroplast, chloroplast envelope; EXPRESSED IN: 22 plant structures; EXPRESSED DURING: 13 growth stages; CONTAINS InterPro DOMAIN/s: Thylakoid soluble phosphoprotein TSP9 (InterPro:IPR021584); Has 37 Blast hits to 37 proteins in 10 species: Archae - 0; Bacteria - 0; Metazoa - 0; Fungi - 0; Plants - 37; Viruses - 0; Other Eukaryotes - 0 (sour…			7.5755	7.04531	6.53515	5.22105	4.96373	41	Cluster1	-	-	down	-	-	-	-
AT3G47470.1	Encodes a chlorophyll a/b-binding protein that is more similar to the PSI Cab proteins than the PSII cab proteins. The predicted protein is about 20 amino acids shorter than most known Cab proteins.	LIGHT-HARVESTING CHLOROPHYLL-PROTEIN COMPLEX I SUBUNIT A4 (LHCA4)	LIGHT-HARVESTING CHLOROPHYLL-PROTEIN COMPLEX I SUBUNIT A4 (LHCA4); (CAB4)	9.02424	7.90519	6.84694	7.59396	8.24355	2	Cluster2	-	-	down	-	-	-	-
AT3G48115.2	Unknown gene			6.78237	7.45097	8.78609	9.83002	10.3999	129	Cluster4	-	-	up	-	-	-	-
AT3G48140.1	B12D protein; CONTAINS InterPro DOMAIN/s: B12D (InterPro:IPR010530); BEST Arabidopsis thaliana protein match is: B12D protein (TAIR:AT3G29970.1); Has 143 Blast hits to 143 proteins in 25 species: Archae - 0; Bacteria - 0; Metazoa - 0; Fungi - 0; Plants - 143; Viruses - 0; Other Eukaryotes - 0 (source: NCBI BLink).			11.3788	10.9299	9.15002	8.69583	9.53377	8	Cluster1	higher in after-rippened seeds than in dormant seeds AR than dorm	down	down	-	-	-	-
AT3G48260.1	Encodes a member of the WNK family (9 members in all) of protein kinases, the structural design of which is clearly distinct from those of other known protein kinases, such as receptor-like kinases and mitogen-activated protein kinases.	WITH NO LYSINE (K) KINASE 3 (WNK3)	WITH NO LYSINE (K) KINASE 3 (WNK3)	4.99311	6.1923	7.40784	7.9627	7.7326	85	Cluster4	-	-	down	-	-	-	-
AT3G48350.1	Cysteine proteinases superfamily protein; FUNCTIONS IN: cysteine-type endopeptidase activity, cysteine-type peptidase activity; INVOLVED IN: proteolysis; LOCATED IN: endomembrane system; EXPRESSED IN: 17 plant structures; EXPRESSED DURING: 13 growth stages; CONTAINS InterPro DOMAIN/s: Peptidase C1A, papain (InterPro:IPR013128), Proteinase inhibitor I29, cathepsin propeptide (InterPro:IPR013201), …	CYSTEINE ENDOPEPTIDASE 3 (CEP3)	CYSTEINE ENDOPEPTIDASE 3 (CEP3)	7.12827	5.45962	3.2745	3.43409	4.38026	42	Cluster2	-	-	down	up	-	-	-
AT3G48460.1	GDSL-like Lipase/Acylhydrolase superfamily protein; FUNCTIONS IN: hydrolase activity, acting on ester bonds, carboxylesterase activity; INVOLVED IN: glycerol biosynthetic process, lipid metabolic process; LOCATED IN: endomembrane system; EXPRESSED IN: 22 plant structures; EXPRESSED DURING: 14 growth stages; CONTAINS InterPro DOMAIN/s: Lipase, GDSL (InterPro:IPR001087); BEST Arabidopsis thaliana p…			8.58284	6.78126	6.8035	6.14242	6.50403	63	Cluster2	-	-	down	-	-	-	-
AT3G48510.1	unknown protein; BEST Arabidopsis thaliana protein match is: unknown protein (TAIR:AT5G63350.1); Has 98 Blast hits to 98 proteins in 11 species: Archae - 0; Bacteria - 0; Metazoa - 0; Fungi - 0; Plants - 98; Viruses - 0; Other Eukaryotes - 0 (source: NCBI BLink).			2.68777	7.15671	5.72119	5.81583	5.46068	4	Cluster6	-	-	up	up	-	-	-
AT3G49220.1	Plant invertase/pectin methylesterase inhibitor superfamily; FUNCTIONS IN: enzyme inhibitor activity, pectinesterase activity; INVOLVED IN: cell wall modification; LOCATED IN: cell wall, plant-type cell wall; EXPRESSED IN: 22 plant structures; EXPRESSED DURING: 13 growth stages; CONTAINS InterPro DOMAIN/s: Pectinesterase, active site (InterPro:IPR018040), Pectin lyase fold/virulence factor (Inter…			8.00152	6.92778	5.65297	5.74758	6.54092	16	Cluster2	-	-	down	-	-	-	-
AT3G49320.1	Metal-dependent protein hydrolase; CONTAINS InterPro DOMAIN/s: Metal-dependent protein hydrolase (InterPro:IPR003226); BEST Arabidopsis thaliana protein match is: Metal-dependent protein hydrolase (TAIR:AT5G41970.1); Has 666 Blast hits to 662 proteins in 329 species: Archae - 0; Bacteria - 214; Metazoa - 145; Fungi - 141; Plants - 55; Viruses - 0; Other Eukaryotes - 111 (source: NCBI BLink).			7.21056	7.25345	6.17027	4.98167	4.39139	113	Cluster1	-	-	-	-	-	-	-
AT3G50350.1	Protein of unknown function (DUF1685); FUNCTIONS IN: molecular_function unknown; INVOLVED IN: biological_process unknown; LOCATED IN: chloroplast; EXPRESSED IN: 18 plant structures; EXPRESSED DURING: LP.04 four leaves visible, 4 anthesis, C globular stage, 4 leaf senescence stage, petal differentiation and expansion stage; CONTAINS InterPro DOMAIN/s: Protein of unknown function DUF1685 (InterPro:…			7.43427	5.00234	4.90883	4.66301	5.89412	4	Cluster2	-	-	-	-	-	-	-
AT3G50440.1	Encodes a protein shown to have methyl jasmonate esterase activity in vitro. This protein does not act on methyl IAA, MeSA, MeGA4, or MEGA9 in vitro.	METHYL ESTERASE 10 (MES10)	METHYL ESTERASE 10 (MES10);ARABIDOPSIS THALIANA METHYL ESTERASE 10 (ATMES10)	8.89405	9.14744	9.2006	6.34678	5.62552	5	Cluster1	-	-	-	-	-	-	-
AT3G50820.1	Encodes a protein which is an extrinsic subunit of photosystem II and which has been proposed to play a central role in stabilization of the catalytic manganese cluster. In <i>Arabidopsis thaliana</i> the PsbO proteins are encoded by two genes: <i>psbO1</i> and <i>psbO2</i>. PsbO2 is the minor isoform in the wild-type. Mutants defective in this gene have been shown to be affected in the dephospho…	PHOTOSYSTEM II SUBUNIT O-2 (PSBO2)	OXYGEN EVOLVING COMPLEX SUBUNIT 33 KDA (OEC33);PHOTOSYSTEM II SUBUNIT O-2 (PSBO2);PHOTOSYSTEM II SUBUNIT O-2 (PSBO-2)	7.12175	6.83932	4.98855	4.28675	4.18876	69	Cluster1	-	-	down	down	-	-	-
AT3G50970.1	Belongs to the dehydrin protein family, which contains highly conserved stretches of 7-17 residues that are repetitively scattered in their sequences, the K-, S-, Y- and lysine rich segments. LTI29 and LTI30 double overexpressors confer freeze tolerance. Located in membranes. mRNA upregulated by water deprivation and abscisic acid.	LOW TEMPERATURE-INDUCED 30 (LTI30)	(XERO2);LOW TEMPERATURE-INDUCED 30 (LTI30)	4.57788	9.62049	8.09327	8.84301	9.83461	3	Cluster5	-	-	up	up	-	-	yes
AT3G50980.1	dehydrin xero 1 (XERO1); FUNCTIONS IN: molecular_function unknown; INVOLVED IN: response to water, response to stress; LOCATED IN: cellular_component unknown; EXPRESSED IN: shoot apex, inflorescence meristem, petal, leaf whorl, seed; EXPRESSED DURING: F mature embryo stage, petal differentiation and expansion stage, E expanded cotyledon stage; CONTAINS InterPro DOMAIN/s: Dehydrin (InterPro:IPR000…	DEHYDRIN XERO 1 (XERO1)	DEHYDRIN XERO 1 (XERO1)	7.12461	9.86272	10.1817	10.1675	9.75998	159	Cluster5	-	-	up	up	-	yes	yes
AT3G51238.1	Potential natural antisense gene, locus overlaps with AT3G51240			7.61785	6.8914	4.57024	4.73774	8.97945	1	Cluster3	-	-	down	-	-	-	-
AT3G51240.2	Encodes flavanone 3-hydroxylase that is coordinately expressed with chalcone synthase and chalcone isomerases. Regulates flavonoid biosynthesis. Not responsive to auxin or ethylene stimulus (qRT-PCR).	FLAVANONE 3-HYDROXYLASE (F3H)	FLAVANONE 3-HYDROXYLASE (F3H)	7.29766	6.70735	4.44417	4.4912	8.5912	1	Cluster3	-	-	down	-	-	-	-
AT3G51430.2	Although this enzyme is predicted to encode a strictosidine synthase (SS), it lacks a conserved catalytic glutamate residue found in active SS enzymes and it is not expected to have SS activity.	YELLOW-LEAF-SPECIFIC GENE 2 (YLS2)	YELLOW-LEAF-SPECIFIC GENE 2 (YLS2)	5.31109	6.33888	7.34447	7.74816	6.8122	20	Cluster5	-	-	up	-	-	-	-
AT3G51750.1	unknown protein; Has 15 Blast hits to 14 proteins in 5 species: Archae - 0; Bacteria - 0; Metazoa - 0; Fungi - 0; Plants - 15; Viruses - 0; Other Eukaryotes - 0 (source: NCBI BLink).			4.64753	8.71906	8.2738	8.17789	8.27642	94	Cluster5	-	-	up	-	-	-	-
AT3G51750.2	unknown protein; Has 35333 Blast hits to 34131 proteins in 2444 species: Archae - 798; Bacteria - 22429; Metazoa - 974; Fungi - 991; Plants - 531; Viruses - 0; Other Eukaryotes - 9610 (source: NCBI BLink).			4.64753	8.71906	8.2738	8.17789	8.27642	94	Cluster5	-	-	up	-	-	-	-
AT3G51750.3	unknown protein; FUNCTIONS IN: molecular_function unknown; INVOLVED IN: biological_process unknown; LOCATED IN: cellular_component unknown; EXPRESSED IN: 12 plant structures; EXPRESSED DURING: 9 growth stages.			4.38162	7.18017	6.98434	6.97881	7.13111	96	Cluster5	-	-	up	-	-	-	-
AT3G51810.1	Encodes a ABA-inducible protein that accumulates during seed maturation, in parallel with its corresponding mRNA but with a 3 d delay. During germination, AtEm1 protein undergoes two successive cleavages before being degraded. Both proteins are more stable than the corresponding mRNA. The gene can be activated by the basic leucine zipper transcription factor ABI5. Expressed predominantly in prova…	LATE EMBRYOGENESIS ABUNDANT 1 (EM1)	ARABIDOPSIS THALIANA LATE EMBRYOGENESIS ABUNDANT 1 (ATEM1);LATE EMBRYOGENESIS ABUNDANT 1 (EM1); (AT3);GUANINE NUCLEOTIDE EXCHANGE FACTOR FOR ADP RIBOSYLATION FACTORS 1 (GEA1)	4.02106	10.0839	10.3279	10.7054	10.4513	192	Cluster5	higher in dormant seeds than in after-rippened seeds dorm than AR	-	up	up	-	yes	yes
AT3G51860.1	cation exchanger 3 (CAX3); CONTAINS InterPro DOMAIN/s: Sodium/calcium exchanger membrane region (InterPro:IPR004837), Calcium/proton exchanger superfamily (InterPro:IPR004798), Calcium/proton exchanger (InterPro:IPR004713); BEST Arabidopsis thaliana protein match is: cation exchanger 1 (TAIR:AT2G38170.1); Has 3567 Blast hits to 3405 proteins in 1022 species: Archae - 24; Bacteria - 2167; Metazoa …	CATION EXCHANGER 3 (CAX3)	(ATCAX3);CATION EXCHANGER 3 (CAX3); (ATHCX1); (CAX1-LIKE)	4.34795	6.54394	8.20489	8.54046	7.43986	67	Cluster5	higher in dormant seeds than in after-rippened seeds dorm than AR	-	up	up	-	-	-
AT3G51870.1	Mitochondrial substrate carrier family protein; FUNCTIONS IN: binding, transporter activity; INVOLVED IN: transport, response to nematode; LOCATED IN: mitochondrial inner membrane, chloroplast, chloroplast envelope; EXPRESSED IN: 23 plant structures; EXPRESSED DURING: 15 growth stages; CONTAINS InterPro DOMAIN/s: Mitochondrial carrier protein (InterPro:IPR002067), Mitochondrial substrate carrier …			9.27741	8.98686	7.61248	6.65549	6.47991	100	Cluster1	-	-	down	-	-	-	-
AT3G52390.1	TatD related DNase; FUNCTIONS IN: endodeoxyribonuclease activity, producing 5'-phosphomonoesters, deoxyribonuclease activity; INVOLVED IN: biological_process unknown; LOCATED IN: cellular_component unknown; EXPRESSED IN: 25 plant structures; EXPRESSED DURING: 13 growth stages; CONTAINS InterPro DOMAIN/s: Deoxyribonuclease, TatD Mg-dependent (InterPro:IPR012278), Deoxyribonuclease, TatD (InterPro:…			8.16726	8.28937	7.61048	6.27209	5.54603	70	Cluster1	-	-	down	-	-	-	-
AT3G52390.2	TatD related DNase; FUNCTIONS IN: endodeoxyribonuclease activity, producing 5'-phosphomonoesters, deoxyribonuclease activity; INVOLVED IN: biological_process unknown; LOCATED IN: cellular_component unknown; EXPRESSED IN: 25 plant structures; EXPRESSED DURING: 13 growth stages; CONTAINS InterPro DOMAIN/s: Deoxyribonuclease, TatD Mg-dependent (InterPro:IPR012278), Deoxyribonuclease, TatD (InterPro:…			8.46164	8.59506	7.91004	6.56404	5.75996	58	Cluster1	-	-	down	-	-	-	-
AT3G52450.1	Encodes a cytoplasmically localized U-box domain E3 ubiquitin ligase protein that is involved in the response to water stress and acts as a negative regulator of PAMP-triggered immunity.	PLANT U-BOX 22 (PUB22)	PLANT U-BOX 22 (PUB22); (ATPUB22)	8.14288	5.21812	4.20739	4.57343	5.39661	12	Cluster2	-	-	down	-	-	-	-
AT3G52630.1	Nucleic acid-binding, OB-fold-like protein; CONTAINS InterPro DOMAIN/s: Nucleic acid-binding, OB-fold-like (InterPro:IPR016027), Replication factor A protein 3 (InterPro:IPR013970); BEST Arabidopsis thaliana protein match is: Nucleic acid-binding, OB-fold-like protein (TAIR:AT4G18590.1); Has 94 Blast hits to 94 proteins in 37 species: Archae - 0; Bacteria - 0; Metazoa - 29; Fungi - 0; Plants - 56…			8.95907	8.61591	8.75531	7.42506	6.6417	13	Cluster1	-	-	down	down	-	-	-
AT3G52630.2	Nucleic acid-binding, OB-fold-like protein; FUNCTIONS IN: molecular_function unknown; INVOLVED IN: biological_process unknown; LOCATED IN: cellular_component unknown; CONTAINS InterPro DOMAIN/s: Nucleic acid-binding, OB-fold-like (InterPro:IPR016027), Replication factor A protein 3 (InterPro:IPR013970); BEST Arabidopsis thaliana protein match is: Nucleic acid-binding, OB-fold-like protein (TAIR:A…			8.95907	8.61591	8.75531	7.42506	6.6417	13	Cluster1	-	-	down	-	-	-	-
AT3G52740.1	unknown protein; BEST Arabidopsis thaliana protein match is: unknown protein (TAIR:AT3G44450.1); Has 65 Blast hits to 65 proteins in 13 species: Archae - 0; Bacteria - 0; Metazoa - 0; Fungi - 0; Plants - 65; Viruses - 0; Other Eukaryotes - 0 (source: NCBI BLink).			8.26071	6.46446	4.14485	3.38485	6.62258	9	Cluster2	-	-	down	-	-	-	-
AT3G53040.1	late embryogenesis abundant protein, putative / LEA protein, putative; INVOLVED IN: embryo development ending in seed dormancy; EXPRESSED IN: seed; CONTAINS InterPro DOMAIN/s: Late embryogenesis abundant protein, group 4 (InterPro:IPR004238); BEST Arabidopsis thaliana protein match is: embryonic cell protein 63 (TAIR:AT2G36640.1); Has 58153 Blast hits to 33178 proteins in 2866 species: Archae - 7…			4.29416	9.96154	10.28	10.4778	10.132	193	Cluster5	higher in dormant seeds than in after-rippened seeds dorm than AR	-	up	up	-	yes	yes
AT3G53210.1	nodulin MtN21-like transporter family protein			5.42809	5.99683	7.06288	7.65989	8.02601	127	Cluster4	-	-	up	-	-	-	-
AT3G53620.1	Encodes a soluble protein with inorganic pyrophosphatase activity that is highly specific for Mg-inorganic pyrophosphate.	PYROPHOSPHORYLASE 4 (PPa4)	PYROPHOSPHORYLASE 4 (AtPPa4);PYROPHOSPHORYLASE 4 (PPa4)	7.12535	6.31406	5.34031	4.20065	4.38891	119	Cluster1	-	-	down	up	-	-	-
AT3G53650.1	Histone superfamily protein; FUNCTIONS IN: DNA binding; INVOLVED IN: nucleosome assembly; LOCATED IN: nucleus, nucleosome; EXPRESSED IN: 22 plant structures; EXPRESSED DURING: 12 growth stages; CONTAINS InterPro DOMAIN/s: Histone H2B (InterPro:IPR000558), Histone-fold (InterPro:IPR009072), Histone core (InterPro:IPR007125); BEST Arabidopsis thaliana protein match is: Histone superfamily protein (…			7.31163	6.29078	5.44113	4.12367	3.28416	80	Cluster1	-	-	down	-	-	-	-
AT3G53900.1	Encodes UPP, a plastidial uracil phosphoribosyltransferase (UPRT) involved in uracil salvage. Loss-of-function mutation causes dramatic growth retardation, a pale-green to albino phenotype, abnormal root morphology and chloroplastic disorders.	URACIL PHOSPHORIBOSYLTRANSFERASE (UPP)	URACIL PHOSPHORIBOSYLTRANSFERASE (UPP);PYRIMIDINE R (PYRR)	7.80462	7.68829	7.42403	6.11895	5.11353	36	Cluster1	-	-	down	-	-	-	-
AT3G53900.2	Encodes UPP, a plastidial uracil phosphoribosyltransferase (UPRT) involved in uracil salvage. Loss-of-function mutation causes dramatic growth retardation, a pale-green to albino phenotype, abnormal root morphology and chloroplastic disorders.	URACIL PHOSPHORIBOSYLTRANSFERASE (UPP)	PYRIMIDINE R (PYRR);URACIL PHOSPHORIBOSYLTRANSFERASE (UPP)	8.07935	7.97471	7.67364	6.39131	5.35814	37	Cluster1	-	-	down	-	-	-	-
AT3G54090.1	Encodes a fructokinase-like protein (AT3G54090/FLN1, AT1G69200/FLN2), a member of the pfkB-carbohydrate kinase family. FLN1 and FLN2 are potential plastidial thioredoxin z (TRX z) targets.	FRUCTOKINASE-LIKE 1 (FLN1)	FRUCTOKINASE-LIKE 1 (FLN1)	9.20051	9.12005	8.37371	6.69667	5.71906	78	Cluster1	-	-	down	down	-	-	-
AT3G54366.1	Unknown gene			7.56929	8.3071	9.63933	10.4034	10.4804	134	Cluster4	-	-	up	-	-	-	-
AT3G54770.1	RNA-binding (RRM/RBD/RNP motifs) family protein; FUNCTIONS IN: RNA binding, nucleotide binding, nucleic acid binding; LOCATED IN: cellular_component unknown; EXPRESSED IN: root, gynoecium, carpel, stamen; EXPRESSED DURING: petal differentiation and expansion stage; CONTAINS InterPro DOMAIN/s: RNA recognition motif, RNP-1 (InterPro:IPR000504), Nucleotide-binding, alpha-beta plait (InterPro:IPR0126…			7.63576	4.28808	4.93062	5.64801	6.16002	2	Cluster2	-	-	down	-	-	-	-
AT3G54770.2	RNA-binding (RRM/RBD/RNP motifs) family protein; FUNCTIONS IN: RNA binding, nucleotide binding, nucleic acid binding; LOCATED IN: cellular_component unknown; EXPRESSED IN: root, gynoecium, carpel, stamen; EXPRESSED DURING: petal differentiation and expansion stage; CONTAINS InterPro DOMAIN/s: RNA recognition motif, RNP-1 (InterPro:IPR000504), Nucleotide-binding, alpha-beta plait (InterPro:IPR0126…			7.63576	4.28808	4.93062	5.64801	6.16002	2	Cluster2	-	-	down	-	-	-	-
AT3G54940.2	Papain family cysteine protease; FUNCTIONS IN: cysteine-type endopeptidase activity, cysteine-type peptidase activity; INVOLVED IN: proteolysis; LOCATED IN: endomembrane system; EXPRESSED IN: embryo, sepal, carpel; EXPRESSED DURING: 4 anthesis, C globular stage; CONTAINS InterPro DOMAIN/s: Peptidase C1A, papain (InterPro:IPR013128), Proteinase inhibitor I29, cathepsin propeptide (InterPro:IPR0132…			4.89063	9.65149	10.4236	10.7409	10.6863	199	Cluster5	-	-	up	-	-	yes	-
AT3G56060.1	Glucose-methanol-choline (GMC) oxidoreductase family protein; FUNCTIONS IN: aldehyde-lyase activity, oxidoreductase activity, acting on CH-OH group of donors, FAD binding; INVOLVED IN: alcohol metabolic process; LOCATED IN: endomembrane system; EXPRESSED IN: 19 plant structures; EXPRESSED DURING: 10 growth stages; CONTAINS InterPro DOMAIN/s: Glucose-methanol-choline oxidoreductase, N-terminal (In…			8.48063	6.01276	4.84704	3.2328	3.15476	16	Cluster1	-	-	down	down	-	-	-
AT3G56350.1	Iron/manganese superoxide dismutase family protein; FUNCTIONS IN: superoxide dismutase activity, metal ion binding; INVOLVED IN: oxidation reduction, superoxide metabolic process, removal of superoxide radicals; LOCATED IN: mitochondrion, endomembrane system; EXPRESSED IN: male gametophyte, seed; EXPRESSED DURING: seedling growth; CONTAINS InterPro DOMAIN/s: Manganese/iron superoxide dismutase, N…			5.25179	5.96509	8.16013	9.58476	8.05502	5	Cluster4	higher in dormant seeds than in after-rippened seeds dorm than AR	-	up	-	-	yes	-
AT3G57450.1	unknown protein; Has 65 Blast hits to 65 proteins in 11 species: Archae - 0; Bacteria - 0; Metazoa - 0; Fungi - 0; Plants - 65; Viruses - 0; Other Eukaryotes - 0 (source: NCBI BLink).			8.46465	6.30004	6.11214	5.82321	5.91163	138	Cluster2	-	-	down	-	-	-	-
AT3G58450.1	Adenine nucleotide alpha hydrolases-like superfamily protein; FUNCTIONS IN: molecular_function unknown; INVOLVED IN: response to stress; LOCATED IN: cellular_component unknown; EXPRESSED IN: carpel; EXPRESSED DURING: 4 anthesis; CONTAINS InterPro DOMAIN/s: UspA (InterPro:IPR006016), Rossmann-like alpha/beta/alpha sandwich fold (InterPro:IPR014729), Universal stress protein A (InterPro:IPR006015);…			4.45543	8.8091	9.86249	10.0599	9.5898	184	Cluster5	-	-	up	up	-	yes	-
AT3G58450.2	Adenine nucleotide alpha hydrolases-like superfamily protein; FUNCTIONS IN: molecular_function unknown; INVOLVED IN: response to stress; LOCATED IN: cellular_component unknown; EXPRESSED IN: carpel; EXPRESSED DURING: 4 anthesis; CONTAINS InterPro DOMAIN/s: UspA (InterPro:IPR006016), Rossmann-like alpha/beta/alpha sandwich fold (InterPro:IPR014729), Universal stress protein A (InterPro:IPR006015);…			4.45543	8.8091	9.86249	10.0599	9.5898	184	Cluster5	-	-	up	-	-	yes	-
AT3G59400.1	GUN, genomes uncoupled, is necessary for coupling the expression of some nuclear genes to the functional state of the chloroplast. Binds to the magnesium chelatase complex and promotes formation of the substrate,a tetrapyrrole signaling molecule. Porphyrin-binding protein that enhances the activity of Mg-chelatase. Although required for chlorophyll accumulation under normal growth conditions, GUN…	GENOMES UNCOUPLED 4 (GUN4)	GENOMES UNCOUPLED 4 (GUN4)	7.85643	5.95858	4.81057	4.71925	5.78471	6	Cluster2	-	-	down	down	-	-	-
AT3G59900.1	Encodes ARGOS (Auxin-Regulated Gene Involved in Organ Size). Inducible by auxin. Involved in lateral organ size control. Transgenic plants expressing sense or antisense ARGOS cDNA display enlarged or reduced aerial organs, respectively. The alteration in organ size is attributable mainly to changes in cell number and the duration of organ growth.	AUXIN-REGULATED GENE INVOLVED IN ORGAN SIZE (ARGOS)	AUXIN-REGULATED GENE INVOLVED IN ORGAN SIZE (ARGOS)	8.51457	4.52642	3.80006	4.13927	6.36224	3	Cluster2	-	-	down	-	-	-	-
AT3G60300.1	RWD domain-containing protein; FUNCTIONS IN: zinc ion binding; EXPRESSED IN: 24 plant structures; EXPRESSED DURING: 15 growth stages; CONTAINS InterPro DOMAIN/s: Ubiquitin-conjugating enzyme/RWD-like (InterPro:IPR016135), Zinc finger, RING-type (InterPro:IPR001841), RWD (InterPro:IPR006575); Has 305 Blast hits to 305 proteins in 89 species: Archae - 0; Bacteria - 0; Metazoa - 222; Fungi - 10; Pla…			7.62757	7.94856	8.81845	9.58676	9.79698	126	Cluster4	-	-	up	-	-	-	-
AT3G60300.2	RWD domain-containing protein; FUNCTIONS IN: zinc ion binding; EXPRESSED IN: 24 plant structures; EXPRESSED DURING: 15 growth stages; CONTAINS InterPro DOMAIN/s: Ubiquitin-conjugating enzyme/RWD-like (InterPro:IPR016135), Zinc finger, RING-type (InterPro:IPR001841), RWD (InterPro:IPR006575).			7.62757	7.94856	8.81845	9.58676	9.79698	126	Cluster4	-	-	up	-	-	-	-
AT3G61190.1	Encodes a protein with a C2 domain that binds to BON1 in yeast two hybrid analyses. Its ability to bind to phospholipids is enhanced by calcium ions. Involved in maintaining cell homeostasis.	BON ASSOCIATION PROTEIN 1 (BAP1)	BON ASSOCIATION PROTEIN 1 (BAP1)	7.41802	4.418	4.15881	4.16961	3.32722	17	Cluster2	-	-	down	up	-	-	-
AT3G61198.1	Unknown gene			3.08399	3.61057	4.15669	5.53539	6.4069	69	Cluster4	-	-	-	-	-	-	-
AT3G62090.1	encodes a novel Myc-related bHLH transcription factor, which physically associated with APRR1/TOC1 and is a member of PIF3 transcription factor family.	PHYTOCHROME INTERACTING FACTOR 3-LIKE 2 (PIL2)	PHYTOCHROME-INTERACTING FACTOR 6 (PIF6);PHYTOCHROME INTERACTING FACTOR 3-LIKE 2 (PIL2)	3.53452	4.8035	5.91626	7.81539	7.96379	121	Cluster4	higher in dormant seeds than in after-rippened seeds dorm than AR	-	up	-	yes	-	-
AT3G62090.2	encodes a novel Myc-related bHLH transcription factor, which physically associated with APRR1/TOC1 and is a member of PIF3 transcription factor family.	PHYTOCHROME INTERACTING FACTOR 3-LIKE 2 (PIL2)	PHYTOCHROME-INTERACTING FACTOR 6 (PIF6);PHYTOCHROME INTERACTING FACTOR 3-LIKE 2 (PIL2)	3.30115	4.54073	5.33568	7.2159	7.41002	105	Cluster4	higher in dormant seeds than in after-rippened seeds dorm than AR	-	up	-	-	-	-
AT3G62090.3	encodes a novel Myc-related bHLH transcription factor, which physically associated with APRR1/TOC1 and is a member of PIF3 transcription factor family.	PHYTOCHROME INTERACTING FACTOR 3-LIKE 2 (PIL2)	PHYTOCHROME INTERACTING FACTOR 3-LIKE 2 (PIL2)	3.78767	5.04024	6.02418	7.91848	8.03111	114	Cluster4	higher in dormant seeds than in after-rippened seeds dorm than AR	-	up	-	-	-	-
AT3G63040.1	unknown protein; FUNCTIONS IN: molecular_function unknown; INVOLVED IN: biological_process unknown; LOCATED IN: endomembrane system; Has 5 Blast hits to 5 proteins in 2 species: Archae - 0; Bacteria - 0; Metazoa - 0; Fungi - 0; Plants - 5; Viruses - 0; Other Eukaryotes - 0 (source: NCBI BLink).			2.89129	4.64033	6.01887	6.45064	4.44431	8	Cluster5	-	-	up	-	-	yes	-
AT3G63210.1	encodes a novel zinc-finger protein with a proline-rich N-terminus, identical to senescence-associated protein SAG102	(MARD1)	(MARD1);MEDIATOR OF ABA-REGULATED DORMANCY 1 (MARD1)	5.05211	6.48292	7.17783	7.54808	7.91459	41	Cluster4	-	-	up	-	-	-	-
AT4G01037.1	what's this factor? (WTF1); CONTAINS InterPro DOMAIN/s: RNA recognition domain, plant (InterPro:IPR021099); BEST Arabidopsis thaliana protein match is: Ubiquitin carboxyl-terminal hydrolase family protein (TAIR:AT5G62990.1); Has 30201 Blast hits to 17322 proteins in 780 species: Archae - 12; Bacteria - 1396; Metazoa - 17338; Fungi - 3422; Plants - 5037; Viruses - 0; Other Eukaryotes - 2996 (sourc…	WHAT'S THIS FACTOR? (WTF1)	(AtWTF1);WHAT'S THIS FACTOR? (WTF1)	7.98115	7.77992	6.87693	5.47138	5.29682	109	Cluster1	-	-	down	-	-	-	-
AT4G01700.1	Chitinase family protein; FUNCTIONS IN: chitinase activity; INVOLVED IN: carbohydrate metabolic process, cell wall macromolecule catabolic process; LOCATED IN: cell wall; EXPRESSED IN: 18 plant structures; EXPRESSED DURING: 13 growth stages; CONTAINS InterPro DOMAIN/s: Glycoside hydrolase, family 19 (InterPro:IPR016283), Glycoside hydrolase, family 19, catalytic (InterPro:IPR000726); BEST Arabido…			10.9646	10.5049	10.3111	9.49007	8.30837	4	Cluster1	-	-	down	-	-	-	-
AT4G01970.1	Encodes a putative stachyose synthetase or raffinose synthase.	STACHYOSE SYNTHASE (STS)	RAFFINOSE SYNTHASE 4 (RS4);STACHYOSE SYNTHASE (STS);STACHYOSE SYNTHASE (AtSTS)	2.66879	4.00793	6.8562	6.96867	5.85497	30	Cluster4	higher in dormant seeds than in after-rippened seeds dorm than AR	-	-	-	-	-	-
AT4G02280.1	Encodes a protein with sucrose synthase activity (SUS3). It appears to be important for sucrose metabolism in developing seeds, especially during the late maturation phase, about 18 days after flowering.	SUCROSE SYNTHASE 3 (SUS3)	SUCROSE SYNTHASE 3 (SUS3); (ATSUS3)	4.35288	8.29489	9.02095	9.70856	9.48282	204	Cluster5	higher in dormant seeds than in after-rippened seeds dorm than AR	-	up	up	-	-	-
AT4G02330.1	Encodes a pectin methylesterase that is sensitive to chilling stress and brassinosteroid regulation.	(ATPMEPCRB)	(ATPMEPCRB); (AtPME41);PECTIN METHYLESTERASE 41 (PME41)	8.91798	7.70259	7.91842	7.22088	5.3484	1	Cluster1	-	-	down	-	-	-	-
AT4G02360.1	Protein of unknown function, DUF538; FUNCTIONS IN: molecular_function unknown; INVOLVED IN: biological_process unknown; LOCATED IN: endomembrane system; EXPRESSED IN: 9 plant structures; EXPRESSED DURING: LP.04 four leaves visible, 4 anthesis, C globular stage, petal differentiation and expansion stage, E expanded cotyledon stage; CONTAINS InterPro DOMAIN/s: Protein of unknown function DUF538 (In…			4.52324	6.4957	7.30194	7.10338	5.0612	3	Cluster6	-	-	up	up	-	-	-
AT4G02430.2	Barta et al (2010) have proposed a nomenclature for Serine/Arginine-Rich Protein Splicing Factors (SR proteins): Plant Cell. 2010, 22:2926.	SERINE/ARGININE-RICH PROTEIN SPLICING FACTOR 34B (SR34b)	SERINE/ARGININE-RICH PROTEIN SPLICING FACTOR 34B (SR34b);SERINE/ARGININE-RICH PROTEIN SPLICING FACTOR 34B (At-SR34b)	5.75632	6.5123	7.13893	7.76265	8.12922	100	Cluster4	-	-	up	-	-	-	-
AT4G02690.1	Bax inhibitor-1 family protein; CONTAINS InterPro DOMAIN/s: Inhibitor of apoptosis-promoting Bax1 related (InterPro:IPR006214); BEST Arabidopsis thaliana protein match is: Bax inhibitor-1 family protein (TAIR:AT1G03070.2); Has 4713 Blast hits to 4713 proteins in 1352 species: Archae - 0; Bacteria - 2545; Metazoa - 840; Fungi - 138; Plants - 214; Viruses - 83; Other Eukaryotes - 893 (source: NCBI …			2.6482	6.16843	6.96904	7.77559	6.90192	155	Cluster5	-	-	up	-	-	-	-
AT4G02700.1	sulfate transporter 3;2 (SULTR3;2); FUNCTIONS IN: sulfate transmembrane transporter activity; INVOLVED IN: sulfate transport, transport, transmembrane transport; LOCATED IN: integral to membrane, membrane; EXPRESSED IN: 12 plant structures; EXPRESSED DURING: 4 anthesis, C globular stage, petal differentiation and expansion stage; CONTAINS InterPro DOMAIN/s: Sulphate transporter (InterPro:IPR01154…	SULFATE TRANSPORTER 3;2 (SULTR3;2)	SULFATE TRANSPORTER 3;2 (SULTR3;2)	7.29091	6.39396	5.161	4.65846	5.15431	34	Cluster1	-	-	down	-	-	-	-
AT4G02770.1	Encodes a protein predicted by sequence similarity with spinach PsaD to be photosystem I reaction center subunit II (PsaD1)	PHOTOSYSTEM I SUBUNIT D-1 (PSAD-1)	PHOTOSYSTEM I SUBUNIT D-1 (PSAD-1)	8.75144	7.30493	5.4186	6.19388	7.40051	1	Cluster2	-	-	down	down	-	-	-
AT4G03200.1	catalytics; FUNCTIONS IN: catalytic activity; LOCATED IN: chloroplast; EXPRESSED IN: 24 plant structures; EXPRESSED DURING: 13 growth stages; CONTAINS InterPro DOMAIN/s: Protein of unknown function DUF255 (InterPro:IPR004879), Thioredoxin fold (InterPro:IPR012335), Six-hairpin glycosidase-like (InterPro:IPR008928), Thioredoxin-like fold (InterPro:IPR012336); Has 2655 Blast hits to 2648 proteins i…			5.26965	6.59101	7.41595	7.95252	7.46	35	Cluster4	higher in dormant seeds than in after-rippened seeds dorm than AR	up	up	-	-	-	-
AT4G03200.2	catalytics; FUNCTIONS IN: catalytic activity; LOCATED IN: chloroplast; EXPRESSED IN: 24 plant structures; EXPRESSED DURING: 13 growth stages; CONTAINS InterPro DOMAIN/s: Protein of unknown function DUF255 (InterPro:IPR004879), Six-hairpin glycosidase-like (InterPro:IPR008928), Thioredoxin-like fold (InterPro:IPR012336); Has 30201 Blast hits to 17322 proteins in 780 species: Archae - 12; Bacteria …			5.03445	6.34773	7.14789	7.67652	7.19266	62	Cluster4	higher in dormant seeds than in after-rippened seeds dorm than AR	up	up	-	-	-	-
AT4G04840.1	methionine sulfoxide reductase B6 (MSRB6); FUNCTIONS IN: peptide-methionine-(S)-S-oxide reductase activity; INVOLVED IN: oxidation reduction; LOCATED IN: cytosol; EXPRESSED IN: 11 plant structures; EXPRESSED DURING: 7 growth stages; CONTAINS InterPro DOMAIN/s: Methionine sulphoxide reductase B (InterPro:IPR002579), Mss4-like (InterPro:IPR011057); BEST Arabidopsis thaliana protein match is: methio…	METHIONINE SULFOXIDE REDUCTASE B6 (MSRB6)	METHIONINE SULFOXIDE REDUCTASE B6 (MSRB6);METHIONINE SULFOXIDE REDUCTASE B6 (ATMSRB6)	6.68821	4.05452	3.69982	3.28998	2.87248	6	Cluster2	-	-	down	-	-	-	-
AT4G04870.1	Encodes a protein with cardiolipin synthase activity that is localized to the mitochondiria.	CARDIOLIPIN SYNTHASE (CLS)	CARDIOLIPIN SYNTHASE (CLS)	7.26152	9.25145	9.5185	9.56614	9.11583	145	Cluster5	-	up	up	-	-	-	-
AT4G05390.1	Encodes a root-type ferredoxin:NADP(H) oxidoreductase.	ROOT FNR 1 (RFNR1)	ROOT FNR 1 (RFNR1);ROOT FNR 1 (ATRFNR1)	8.89117	7.84547	7.26085	6.51011	6.82951	5	Cluster1	higher in after-rippened seeds than in dormant seeds AR than dorm	-	down	down	-	-	-
AT4G05390.2	Encodes a root-type ferredoxin:NADP(H) oxidoreductase.	ROOT FNR 1 (RFNR1)	ROOT FNR 1 (RFNR1)	8.56785	7.49974	6.94081	6.22505	6.50672	5	Cluster1	-	-	down	-	-	-	-
AT4G08290.1	nodulin MtN21-like transporter family protein			8.42101	7.93591	7.77047	6.25929	5.54359	2	Cluster1	-	-	down	up	-	-	-
AT4G09020.1	Encodes an isoamylase-like protein. Mutant studies show that the gene is strongly involved in starch breakdown. A GUS-protein fusion product was shown to localize to the surface of chloroplastic structures reminiscent of starch granules. In the mutants, the chloroplastic &#945;-amylase AMY3 is upregulated.	ISOAMYLASE 3 (ISA3)	(ATISA3);ISOAMYLASE 3 (ISA3)	5.80259	6.51863	8.11266	8.70176	8.39367	68	Cluster4	-	down	up	-	-	-	-
AT4G09600.1	One of GASA gene family which is related to a GA-stimulated transcript (GAST) from tomato.	GAST1 PROTEIN HOMOLOG 3 (GASA3)	GAST1 PROTEIN HOMOLOG 3 (GASA3)	3.36813	5.75906	8.18694	9.51064	7.62732	42	Cluster4	-	-	up	up	-	yes	-
AT4G09950.1	P-loop containing nucleoside triphosphate hydrolases superfamily protein; FUNCTIONS IN: GTP binding; INVOLVED IN: response to bacterium; LOCATED IN: cellular_component unknown; EXPRESSED IN: 14 plant structures; EXPRESSED DURING: 6 growth stages; CONTAINS InterPro DOMAIN/s: AIG1 (InterPro:IPR006703); BEST Arabidopsis thaliana protein match is: P-loop containing nucleoside triphosphate hydrolases …			7.27479	6.46909	5.56417	3.97371	3.3911	64	Cluster1	-	-	down	-	-	-	-
AT4G10020.1	Encodes a putative hydroxysteroid dehydrogenase (HSD). Genes that encode HSD include: At5g50600 and At5g50700 (HSD1), At3g47350(HSD2), At3g47360(HSD3), At5g50590 and At5g50690(HSD4), At5g50770(HSD6) (Plant Cell Physiology 50:1463). Two copies of HSD1 and HSD4 exist due to a gene duplication event. In Plant Physiology 145:87, At5g50690 is HSD7, At4g10020 is HSD5.	HYDROXYSTEROID DEHYDROGENASE 5 (HSD5)	HYDROXYSTEROID DEHYDROGENASE 5 (HSD5);HYDROXYSTEROID DEHYDROGENASE 5 (AtHSD5)	5.90401	8.63378	9.01732	9.40474	8.93681	199	Cluster5	-	-	up	-	-	yes	-
AT4G10265.1	Wound-responsive family protein; CONTAINS InterPro DOMAIN/s: Protein of unknown function wound-induced (InterPro:IPR022251); BEST Arabidopsis thaliana protein match is: Wound-responsive family protein (TAIR:AT4G10270.1); Has 164 Blast hits to 163 proteins in 16 species: Archae - 0; Bacteria - 0; Metazoa - 0; Fungi - 0; Plants - 164; Viruses - 0; Other Eukaryotes - 0 (source: NCBI BLink).			7.70456	7.00971	6.12459	3.84328	3.65293	8	Cluster1	-	-	-	-	-	-	-
AT4G10340.1	photosystem II encoding the light-harvesting chlorophyll a/b binding protein CP26 of the antenna system of the photosynthetic apparatus	LIGHT HARVESTING COMPLEX OF PHOTOSYSTEM II 5 (LHCB5)	CHLOROPHYLL PROTEIN 26 (CP26);LIGHT HARVESTING COMPLEX OF PHOTOSYSTEM II 5 (LHCB5)	9.14585	7.92375	5.6705	6.80317	6.92188	2	Cluster2	-	-	down	-	-	-	-
AT4G11910.1	INVOLVED IN: biological_process unknown; LOCATED IN: chloroplast; BEST Arabidopsis thaliana protein match is: non-yellowing 1 (TAIR:AT4G22920.1); Has 206 Blast hits to 202 proteins in 67 species: Archae - 0; Bacteria - 86; Metazoa - 0; Fungi - 0; Plants - 118; Viruses - 0; Other Eukaryotes - 2 (source: NCBI BLink).			3.40717	6.18251	6.69974	7.13175	6.80123	168	Cluster5	-	-	up	up	-	-	-
AT4G12290.1	Copper amine oxidase family protein; FUNCTIONS IN: quinone binding, primary amine oxidase activity, copper ion binding; INVOLVED IN: oxidation reduction, amine metabolic process; LOCATED IN: vacuole; CONTAINS InterPro DOMAIN/s: Copper amine oxidase, N-terminal (InterPro:IPR016182), Copper amine oxidase, N2-terminal (InterPro:IPR015800), Copper amine oxidase, N2/N3-terminal (InterPro:IPR015801), C…			4.00778	4.9849	5.49495	7.09414	6.881	32	Cluster4	-	-	up	-	-	-	-
AT4G12680.1	unknown protein; INVOLVED IN: vegetative to reproductive phase transition of meristem; LOCATED IN: endomembrane system; BEST Arabidopsis thaliana protein match is: unknown protein (TAIR:AT5G40640.1); Has 103 Blast hits to 103 proteins in 14 species: Archae - 0; Bacteria - 0; Metazoa - 0; Fungi - 0; Plants - 103; Viruses - 0; Other Eukaryotes - 0 (source: NCBI BLink).			5.15777	7.73865	8.70299	9.15421	8.86347	162	Cluster5	-	-	up	-	-	-	-
AT4G12800.1	Encodes subunit L of photosystem I reaction center.	PHOTOSYSTEM I SUBUNIT L (PSAL)	PHOTOSYSTEM I SUBUNIT L (PSAL)	7.78057	6.87894	5.12344	5.75472	6.00603	5	Cluster2	-	-	down	down	-	-	-
AT4G12870.1	Gamma interferon responsive lysosomal thiol (GILT) reductase family protein; FUNCTIONS IN: catalytic activity; LOCATED IN: endomembrane system; CONTAINS InterPro DOMAIN/s: Gamma interferon inducible lysosomal thiol reductase GILT (InterPro:IPR004911); BEST Arabidopsis thaliana protein match is: Gamma interferon responsive lysosomal thiol (GILT) reductase family protein (TAIR:AT4G12900.1); Has 302…			7.74169	6.09193	5.27878	3.81441	3.34054	99	Cluster1	-	-	down	-	-	-	-
AT4G12910.1	serine carboxypeptidase-like 20 (scpl20); FUNCTIONS IN: serine-type carboxypeptidase activity; INVOLVED IN: proteolysis; LOCATED IN: vacuole; EXPRESSED IN: 23 plant structures; EXPRESSED DURING: 13 growth stages; CONTAINS InterPro DOMAIN/s: Peptidase S10, serine carboxypeptidase (InterPro:IPR001563), Peptidase S10, serine carboxypeptidase, active site (InterPro:IPR018202); BEST Arabidopsis thalia…	SERINE CARBOXYPEPTIDASE-LIKE 20 (scpl20)	SERINE CARBOXYPEPTIDASE-LIKE 20 (scpl20)	10.1373	9.35017	9.32239	7.50312	6.52344	7	Cluster1	-	-	-	-	-	-	-
AT4G14270.1	Protein containing PAM2 motif which mediates interaction with the PABC domain of polyadenyl binding proteins.			7.45945	8.61987	9.37647	9.64677	9.93412	42	Cluster4	-	down	up	-	-	-	-
AT4G14270.2	Protein containing PAM2 motif which mediates interaction with the PABC domain of polyadenyl binding proteins.			6.81168	7.98475	8.76314	8.98844	9.34104	29	Cluster4	-	down	up	-	-	-	-
AT4G14690.1	Encodes an early light-induced protein. ELIPs are thought not to be directly involved in the synthesis and assembly of specific photosynthetic complexes, but rather affect the biogenesis of all chlorophyll-binding complexes. A study (PMID 17553115) has shown that the chlorophyll synthesis pathway was downregulated as a result of constitutive ELIP2 expression, leading to decreased chlorophyll avai…	EARLY LIGHT-INDUCIBLE PROTEIN 2 (ELIP2)	EARLY LIGHT-INDUCIBLE PROTEIN 2 (ELIP2)	10.5111	8.85183	3.31912	3.30863	3.48091	26	Cluster1	-	down	down	-	-	-	-
AT4G15248.1	B-box type zinc finger family protein; FUNCTIONS IN: zinc ion binding; INVOLVED IN: biological_process unknown; LOCATED IN: intracellular; CONTAINS InterPro DOMAIN/s: Zinc finger, B-box (InterPro:IPR000315); BEST Arabidopsis thaliana protein match is: B-box type zinc finger family protein (TAIR:AT3G21890.1); Has 35333 Blast hits to 34131 proteins in 2444 species: Archae - 798; Bacteria - 22429; M…			6.504	3.80235	2.866	3.14144	3.46389	11	Cluster2	-	-	down	-	-	-	-
AT4G15380.1	member of CYP705A	CYTOCHROME P450, FAMILY 705, SUBFAMILY A, POLYPEPTIDE 4 (CYP705A4)	CYTOCHROME P450, FAMILY 705, SUBFAMILY A, POLYPEPTIDE 4 (CYP705A4)	3.37564	4.6044	7.82792	7.76876	6.64443	16	Cluster4	-	-	-	-	-	-	-
AT4G15396.1	a member of the cytochrome P450 family. molecular function unknown.	CYTOCHROME P450, FAMILY 702, SUBFAMILY A, POLYPEPTIDE 6 (CYP702A6)	CYTOCHROME P450, FAMILY 702, SUBFAMILY A, POLYPEPTIDE 6 (CYP702A6)	3.23955	4.50191	6.82551	6.78638	6.08128	28	Cluster4	-	-	up	-	-	-	-
AT4G15910.1	encodes a gene whose transcript level in root and leaves increases to progressive drought stress. The transcript level is also affected by changes of endogenous or exogenous abscisic acid level. It appears to be a member of plant-specific gene family that includes late embryo-abundant and zinc- IAA-induced proteins in other plants.	DROUGHT-INDUCED 21 (DI21)	DROUGHT-INDUCED 21 (DI21);DROUGHT-INDUCED 21 (ATDI21)	9.11094	9.95729	10.9059	11.356	11.5658	102	Cluster4	-	-	up	-	-	-	yes
AT4G16160.1	Homologous to pea OEP16 and barley pPORA (OEP16), a member of Arabidopsis OEP16 family. Two OEP16 genes are closely related to each other and are conserved in all land plants, OEP16-2, also named OEP16-S, and OEP16-1 (renamed OEP16-L) are result of the gene duplication event that occurred prior to divergence of bryophytes and seed plants. Predominantly expressed in seed and is not inducible by co…	(ATOEP16-2)	(ATOEP16-2); (ATOEP16-S)	6.64543	10.5755	10.8816	10.9069	10.7786	183	Cluster5	-	-	up	up	-	yes	-
AT4G16160.2	Homologous to pea OEP16 and barley pPORA (OEP16), a member of Arabidopsis OEP16 family. Two OEP16 genes are closely related to each other and are conserved in all land plants, OEP16-2, also named OEP16-S, and OEP16-1 (renamed OEP16-L) are result of the gene duplication event that occurred prior to divergence of bryophytes and seed plants. Predominantly expressed in seed and is not inducible by co…	(ATOEP16-2)	(ATOEP16-S); (ATOEP16-2)	6.64543	10.5755	10.8816	10.9069	10.7786	183	Cluster5	-	-	up	-	-	yes	-
AT4G16230.1	GDSL-like Lipase/Acylhydrolase superfamily protein; FUNCTIONS IN: hydrolase activity, acting on ester bonds, carboxylesterase activity; INVOLVED IN: lipid metabolic process; LOCATED IN: endomembrane system; EXPRESSED IN: 16 plant structures; EXPRESSED DURING: 6 growth stages; CONTAINS InterPro DOMAIN/s: Lipase, GDSL (InterPro:IPR001087); BEST Arabidopsis thaliana protein match is: GDSL-like Lipas…			7.14487	3.99773	4.46214	3.75047	3.72542	64	Cluster2	-	-	down	-	-	-	-
AT4G17460.1	Encodes a class II HD-ZIP protein that regulates meristematic activity in different tissues, and that it is necessary for the correct formation of the gynoecium.	(HAT1)	(HAT1);JAIBA (JAB)	6.96269	4.07039	3.96934	3.81885	4.05311	117	Cluster2	-	-	down	down	yes	-	-
AT4G17490.1	Encodes a member of the ERF (ethylene response factor) subfamily B-3 of ERF/AP2 transcription factor family (ATERF-6). The protein contains one AP2 domain. There are 18 members in this subfamily including ATERF-1, ATERF-2, AND ATERF-5.	ETHYLENE RESPONSIVE ELEMENT BINDING FACTOR 6 (ERF6)	ETHYLENE RESPONSIVE ELEMENT BINDING FACTOR 6 (ERF6);ETHYLENE RESPONSIVE ELEMENT BINDING FACTOR 6 (ATERF6); (ERF-6-6)	7.38474	4.22199	4.17505	7.09069	5.51188	1	Cluster3	-	-	down	-	-	-	-
AT4G17550.1	Encodes a member of the phosphate starvation-induced glycerol-3-phosphate permease gene family: AT3G47420(G3Pp1), AT4G25220(G3Pp2), AT1G30560(G3Pp3), AT4G17550(G3Pp4) and AT2G13100(G3Pp5).	GLYCEROL-3-PHOSPHATE PERMEASE 4 (G3Pp4)	GLYCEROL-3-PHOSPHATE PERMEASE 4 (G3Pp4);GLYCEROL-3-PHOSPHATE PERMEASE 4 (AtG3Pp4)	7.31689	9.99961	9.9184	9.72628	9.62313	114	Cluster5	-	-	up	up	-	-	-
AT4G17730.1	member of SYP2 Gene Family	SYNTAXIN OF PLANTS 23 (SYP23)	SYNTAXIN OF PLANTS 23 (SYP23); (ATSYP23)	7.54711	8.0391	8.70438	9.42059	10.0275	86	Cluster4	-	-	up	-	-	-	-
AT4G17730.2	member of SYP2 Gene Family	SYNTAXIN OF PLANTS 23 (SYP23)	SYNTAXIN OF PLANTS 23 (SYP23); (ATSYP23)	7.35578	7.84251	8.53202	9.29262	9.934	89	Cluster4	-	-	up	-	-	-	-
AT4G18220.1	Drug/metabolite transporter superfamily protein; CONTAINS InterPro DOMAIN/s: Protein of unknown function DUF250 (InterPro:IPR004853); BEST Arabidopsis thaliana protein match is: purine permease 10 (TAIR:AT4G18210.1); Has 1807 Blast hits to 1807 proteins in 277 species: Archae - 0; Bacteria - 0; Metazoa - 736; Fungi - 347; Plants - 385; Viruses - 0; Other Eukaryotes - 339 (source: NCBI BLink).			3.41714	5.7382	6.56995	7.49588	6.92499	48	Cluster5	-	-	-	-	-	-	-
AT4G18360.1	Aldolase-type TIM barrel family protein; FUNCTIONS IN: glycolate oxidase activity, oxidoreductase activity, FMN binding, catalytic activity; INVOLVED IN: oxidation reduction, metabolic process; LOCATED IN: peroxisome; EXPRESSED IN: 12 plant structures; EXPRESSED DURING: 4 anthesis, F mature embryo stage, petal differentiation and expansion stage, E expanded cotyledon stage, D bilateral stage; CON…			4.48713	5.53806	6.88847	7.1995	6.83943	27	Cluster4	-	-	up	-	-	-	-
AT4G18650.1	A maternally expressed imprinted gene.			3.63275	7.25623	8.26161	8.48443	8.56511	91	Cluster5	-	-	up	-	-	-	-
AT4G21020.1	Late embryogenesis abundant protein (LEA) family protein; BEST Arabidopsis thaliana protein match is: Late embryogenesis abundant protein (LEA) family protein (TAIR:AT5G44310.2); Has 25029 Blast hits to 12516 proteins in 1815 species: Archae - 109; Bacteria - 7990; Metazoa - 4935; Fungi - 1662; Plants - 2602; Viruses - 153; Other Eukaryotes - 7578 (source: NCBI BLink).			4.36486	10.5462	10.5979	10.6196	10.5044	157	Cluster5	-	-	up	up	-	yes	yes
AT4G21280.1	Encodes the PsbQ subunit of the oxygen evolving complex of photosystem II.	PHOTOSYSTEM II SUBUNIT QA (PSBQA)	PHOTOSYSTEM II SUBUNIT Q-1 (PSBQ-1);PHOTOSYSTEM II SUBUNIT Q (PSBQ);PHOTOSYSTEM II SUBUNIT QA (PSBQA)	8.52726	8.07066	6.49201	5.52213	5.2516	95	Cluster1	-	down	down	down	-	-	-
AT4G21280.2	Encodes the PsbQ subunit of the oxygen evolving complex of photosystem II.	PHOTOSYSTEM II SUBUNIT QA (PSBQA)	PHOTOSYSTEM II SUBUNIT QA (PSBQA);PHOTOSYSTEM II SUBUNIT Q (PSBQ);PHOTOSYSTEM II SUBUNIT Q-1 (PSBQ-1)	8.52726	8.07066	6.49201	5.52213	5.2516	95	Cluster1	-	down	down	-	-	-	-
AT4G21410.1	Encodes a cysteine-rich receptor-like protein kinase.	CYSTEINE-RICH RLK (RECEPTOR-LIKE PROTEIN KINASE) 29 (CRK29)	CYSTEINE-RICH RLK (RECEPTOR-LIKE PROTEIN KINASE) 29 (CRK29)	8.02706	5.33384	5.04615	5.17676	5.60393	96	Cluster2	-	-	down	-	-	-	-
AT4G21490.1	NAD(P)H dehydrogenase B3 (NDB3); FUNCTIONS IN: NADH dehydrogenase activity; INVOLVED IN: oxidation reduction; EXPRESSED IN: 10 plant structures; EXPRESSED DURING: 4 anthesis, petal differentiation and expansion stage; CONTAINS InterPro DOMAIN/s: FAD-dependent pyridine nucleotide-disulphide oxidoreductase (InterPro:IPR013027), EF-HAND 2 (InterPro:IPR018249), Pyridine nucleotide-disulphide oxidored…	NAD(P)H DEHYDROGENASE B3 (NDB3)	NAD(P)H DEHYDROGENASE B3 (NDB3)	8.4985	6.88092	7.01129	5.26421	4.85692	1	Cluster1	-	-	down	-	-	-	-
AT4G21850.1	methionine sulfoxide reductase B9 (MSRB9); FUNCTIONS IN: peptide-methionine-(S)-S-oxide reductase activity; INVOLVED IN: oxidation reduction; LOCATED IN: cytosol; EXPRESSED IN: 18 plant structures; EXPRESSED DURING: 12 growth stages; CONTAINS InterPro DOMAIN/s: Methionine sulphoxide reductase B (InterPro:IPR002579), Mss4-like (InterPro:IPR011057); BEST Arabidopsis thaliana protein match is: methi…	METHIONINE SULFOXIDE REDUCTASE B9 (MSRB9)	METHIONINE SULFOXIDE REDUCTASE B9 (ATMSRB9);METHIONINE SULFOXIDE REDUCTASE B9 (MSRB9)	9.16761	6.08851	6.87214	5.78362	5.67629	10	Cluster2	-	-	down	-	-	-	-
AT4G21850.2	methionine sulfoxide reductase B9 (MSRB9); FUNCTIONS IN: peptide-methionine-(S)-S-oxide reductase activity; INVOLVED IN: oxidation reduction; LOCATED IN: cytosol; EXPRESSED IN: 18 plant structures; EXPRESSED DURING: 12 growth stages; CONTAINS InterPro DOMAIN/s: Methionine sulphoxide reductase B (InterPro:IPR002579), Mss4-like (InterPro:IPR011057); BEST Arabidopsis thaliana protein match is: methi…	METHIONINE SULFOXIDE REDUCTASE B9 (MSRB9)	METHIONINE SULFOXIDE REDUCTASE B9 (MSRB9);METHIONINE SULFOXIDE REDUCTASE B9 (ATMSRB9)	8.63811	5.67904	6.38113	5.37057	5.27573	11	Cluster2	-	-	down	-	-	-	-
AT4G21870.1	HSP20-like chaperones superfamily protein; CONTAINS InterPro DOMAIN/s: Heat shock protein Hsp20 (InterPro:IPR002068), HSP20-like chaperone (InterPro:IPR008978); BEST Arabidopsis thaliana protein match is: HSP20-like chaperones superfamily protein (TAIR:AT1G53540.1); Has 2331 Blast hits to 2331 proteins in 523 species: Archae - 47; Bacteria - 802; Metazoa - 2; Fungi - 44; Plants - 1239; Viruses - …			9.81051	5.72084	5.16457	4.26745	7.17284	10	Cluster2	-	-	down	-	-	-	-
AT4G22212.1	Encodes a defensin-like (DEFL) family protein.			7.35472	5.16749	4.70768	4.53377	4.41581	3	Cluster2	-	-	down	-	-	-	-
AT4G22217.1	Encodes a defensin-like (DEFL) family protein.			6.72283	6.5208	9.34915	9.95244	9.46169	5	Cluster4	-	-	-	-	-	-	-
AT4G22570.1	Encodes an adenine phosphoribosyltransferase (APT; EC 2.4.2.7), which is a constitutively expressed enzyme involved in the one-step salvage of adenine to AMP. APT3 has higher affinity for zeatin, isopentenyladenine and benzyladenine than APT1 but lower Vmax than APT1.	ADENINE PHOSPHORIBOSYL TRANSFERASE 3 (APT3)	ADENINE PHOSPHORIBOSYL TRANSFERASE 3 (APT3)	7.76847	6.02447	5.3294	5.0494	4.80385	31	Cluster2	-	-	down	-	-	-	-
AT4G22920.1	Similar to the tomato senescence-inducible chloroplast stay-green protein 1. It is upregulated during maximal senescence in the Arabidopsis life cycle, especially in senescent leaves.	NON-YELLOWING 1 (NYE1)	STAY-GREEN (SGR);NON-YELLOWING 1 (ATNYE1);NON-YELLOWING 1 (NYE1)	5.41422	8.05461	7.67441	7.83031	7.6436	87	Cluster5	-	up	up	up	-	-	-
AT4G23050.1	PAS domain-containing protein tyrosine kinase family protein; FUNCTIONS IN: protein serine/threonine/tyrosine kinase activity, protein kinase activity, signal transducer activity; INVOLVED IN: signal transduction, protein amino acid phosphorylation, regulation of transcription, DNA-dependent; EXPRESSED IN: 21 plant structures; EXPRESSED DURING: 11 growth stages; CONTAINS InterPro DOMAIN/s: PAC mo…			6.25646	8.79635	9.10184	9.15578	8.68997	165	Cluster5	-	-	up	up	-	-	-
AT4G23050.2	PAS domain-containing protein tyrosine kinase family protein; FUNCTIONS IN: protein serine/threonine/tyrosine kinase activity, protein kinase activity, signal transducer activity; INVOLVED IN: signal transduction, protein amino acid phosphorylation, regulation of transcription, DNA-dependent; EXPRESSED IN: 21 plant structures; EXPRESSED DURING: 11 growth stages; CONTAINS InterPro DOMAIN/s: PAC mo…			6.25646	8.79635	9.10184	9.15578	8.68997	165	Cluster5	-	-	up	-	-	-	-
AT4G23550.1	Encodes WRKY DNA-binding protein 29 (WRKY29).	(WRKY29)	(WRKY29); (ATWRKY29)	7.53945	4.42377	3.95382	4.48734	4.04261	7	Cluster2	-	-	-	-	yes	-	-
AT4G23680.1	Polyketide cyclase/dehydrase and lipid transport superfamily protein; FUNCTIONS IN: molecular_function unknown; INVOLVED IN: response to biotic stimulus, defense response; LOCATED IN: cellular_component unknown; EXPRESSED IN: 19 plant structures; EXPRESSED DURING: 9 growth stages; CONTAINS InterPro DOMAIN/s: Bet v I allergen (InterPro:IPR000916); BEST Arabidopsis thaliana protein match is: Polyke…			9.71986	8.69825	4.90909	5.37463	6.83089	5	Cluster2	-	-	down	-	-	-	-
AT4G24110.1	unknown protein; Has 76 Blast hits to 76 proteins in 13 species: Archae - 0; Bacteria - 0; Metazoa - 1; Fungi - 0; Plants - 75; Viruses - 0; Other Eukaryotes - 0 (source: NCBI BLink).			9.31729	9.66107	8.9937	7.63112	7.0657	15	Cluster1	-	-	-	-	-	-	-
AT4G24175.1	unknown protein; CONTAINS InterPro DOMAIN/s: Uncharacterised protein family UPF0307 (InterPro:IPR006839); Has 30201 Blast hits to 17322 proteins in 780 species: Archae - 12; Bacteria - 1396; Metazoa - 17338; Fungi - 3422; Plants - 5037; Viruses - 0; Other Eukaryotes - 2996 (source: NCBI BLink).			8.15324	7.72079	6.732	5.29034	4.63478	136	Cluster1	-	-	down	down	-	-	-
AT4G24480.1	Protein kinase superfamily protein; FUNCTIONS IN: protein serine/threonine/tyrosine kinase activity, kinase activity; INVOLVED IN: protein amino acid phosphorylation; LOCATED IN: cellular_component unknown; EXPRESSED IN: 10 plant structures; EXPRESSED DURING: 4 anthesis, LP.10 ten leaves visible, petal differentiation and expansion stage, LP.12 twelve leaves visible; CONTAINS InterPro DOMAIN/s: P…			4.04777	6.77413	7.31899	8.04872	8.27356	35	Cluster5	-	-	up	-	-	-	-
AT4G24510.1	Involved in C28 to C30 fatty acid elongation.	ECERIFERUM 2 (CER2)	(VC-2);ECERIFERUM 2 (CER2); (VC2)	7.49017	5.91915	4.6425	4.37786	5.04741	72	Cluster2	-	-	down	up	-	-	-
AT4G24570.1	Encodes one of the mitochondrial dicarboxylate carriers (DIC): DIC1 (AT2G22500), DIC2 (AT4G24570), DIC3 (AT5G09470).	DICARBOXYLATE CARRIER 2 (DIC2)	DICARBOXYLATE CARRIER 2 (DIC2)	8.7149	4.96811	4.6295	5.7048	5.04932	6	Cluster2	-	-	down	up	-	-	-
AT4G24960.1	Homologous to a eukaryote specific ABA- and stress-inducible gene first isolated from barley. Groups in one subfamily with ATHVA22E. Along with other members of the ATHVA22 family, it may be involved in regulation of autophagy during development.	HVA22 HOMOLOGUE D (HVA22D)	HVA22 HOMOLOGUE D (HVA22D);ARABIDOPSIS THALIANA HVA22 HOMOLOGUE D (ATHVA22D)	5.76563	8.54902	6.36756	6.79611	7.85771	2	Cluster6	-	-	-	up	-	-	-
AT4G24960.2	Homologous to a eukaryote specific ABA- and stress-inducible gene first isolated from barley. Groups in one subfamily with ATHVA22E. Along with other members of the ATHVA22 family, it may be involved in regulation of autophagy during development.	ARABIDOPSIS THALIANA HVA22 HOMOLOGUE D (ATHVA22D)	ARABIDOPSIS THALIANA HVA22 HOMOLOGUE D (ATHVA22D)	5.31729	7.94589	5.85287	6.20513	7.26295	2	Cluster6	-	-	-	-	-	-	-
AT4G24960.3	Homologous to a eukaryote specific ABA- and stress-inducible gene first isolated from barley. Groups in one subfamily with ATHVA22E. Along with other members of the ATHVA22 family, it may be involved in regulation of autophagy during development.	HVA22 HOMOLOGUE D (HVA22D)	HVA22 HOMOLOGUE D (HVA22D)	5.76563	8.54902	6.36756	6.79611	7.85771	2	Cluster6	-	-	-	-	-	-	-
AT4G25140.1	Encodes oleosin1, a protein found in oil bodies, involved in seed lipid accumulation. Suppression of OLEO1 (and OLEO2) resulted in an aberrant phenotype of embryo cells that contain unusually large oilbodies that are not normally observed in seeds. Changes in the size of oilbodies caused disruption of storage organelles, altering accumulation of lipids and proteins and causing delay in germinatio…	OLEOSIN 1 (OLEO1)	OLEOSIN 1 (OLE1);OLEOSIN 1 (OLEO1)	5.55175	9.42544	10.4987	10.8148	9.24158	55	Cluster5	-	-	up	-	-	yes	-
AT4G25580.1	CAP160 protein; CONTAINS InterPro DOMAIN/s: CAP160 (InterPro:IPR012418); BEST Arabidopsis thaliana protein match is: CAP160 protein (TAIR:AT5G52300.1); Has 292 Blast hits to 249 proteins in 85 species: Archae - 0; Bacteria - 26; Metazoa - 66; Fungi - 33; Plants - 116; Viruses - 9; Other Eukaryotes - 42 (source: NCBI BLink).			3.13173	8.78849	9.98802	10.4083	10.1258	205	Cluster5	-	-	up	up	-	yes	-
AT4G25810.1	xyloglucan endotransglycosylase-related protein (XTR6)	XYLOGLUCAN ENDOTRANSGLYCOSYLASE 6 (XTR6)	XYLOGLUCAN ENDOTRANSGLUCOSYLASE/HYDROLASE 23 (XTH23);XYLOGLUCAN ENDOTRANSGLYCOSYLASE 6 (XTR6)	8.28827	6.30677	5.57057	4.55198	3.5743	11	Cluster1	-	-	down	-	-	-	-
AT4G25970.1	Encodes the major form of the two non-mitochondrail phosphatidylserine decarboxylase. Located at the ER.	PHOSPHATIDYLSERINE DECARBOXYLASE 3 (PSD3)	PHOSPHATIDYLSERINE DECARBOXYLASE 3 (PSD3)	5.64554	6.05958	7.08561	8.09815	8.53353	163	Cluster4	-	-	up	-	-	-	-
AT4G26740.1	Encodes caleosin, a 27-kDa protein found within seed lipid bodies. Gene is expressed preferentially in the embryo, has similarity to a rice ABA-responsive gene, EFA27. Catalyze hydroperoxide-dependent mono-oxygenation reactions. Require calcium for peroxygenase activity. Probably deeply buried in lipid droplets or microsomes.	SEED GENE 1 (ATS1)	SEED GENE 1 (ATS1);CALEOSIN1 (CLO1);ARABIDOPSIS THALIANA PEROXYGENASE 1 (ATPXG1); (ATCLO1)	3.4861	5.29794	7.00724	7.7606	6.56082	50	Cluster4	-	-	up	-	-	yes	-
AT4G26780.1	unknown function	(AR192)	(AR192);MITOCHONDRIAL GRPE 2 (MGE2)	8.13352	7.85797	7.11788	6.27269	5.77044	76	Cluster1	-	-	down	down	-	-	-
AT4G27280.1	Calcium-binding EF-hand family protein; FUNCTIONS IN: calcium ion binding; INVOLVED IN: response to karrikin; EXPRESSED IN: 23 plant structures; EXPRESSED DURING: 13 growth stages; CONTAINS InterPro DOMAIN/s: EF-Hand 1, calcium-binding site (InterPro:IPR018247), EF-HAND 2 (InterPro:IPR018249), EF-hand-like domain (InterPro:IPR011992); BEST Arabidopsis thaliana protein match is: pinoid-binding pro…			8.87236	6.60346	6.46824	7.08228	6.73206	3	Cluster2	-	-	down	-	-	-	-
AT4G27440.1	light-dependent NADPH:protochlorophyllide oxidoreductase B	PROTOCHLOROPHYLLIDE OXIDOREDUCTASE B (PORB)	PROTOCHLOROPHYLLIDE OXIDOREDUCTASE B (PORB)	9.95948	9.22464	6.83426	7.46777	7.72831	8	Cluster2	-	-	down	down	-	-	-
AT4G27440.2	light-dependent NADPH:protochlorophyllide oxidoreductase B	PROTOCHLOROPHYLLIDE OXIDOREDUCTASE B (PORB)	PROTOCHLOROPHYLLIDE OXIDOREDUCTASE B (PORB)	9.70069	8.90049	6.38616	7.01932	7.25603	7	Cluster2	-	-	down	-	-	-	-
AT4G27530.1	unknown protein; BEST Arabidopsis thaliana protein match is: unknown protein (TAIR:AT5G53895.1); Has 14 Blast hits to 14 proteins in 3 species: Archae - 0; Bacteria - 0; Metazoa - 0; Fungi - 0; Plants - 14; Viruses - 0; Other Eukaryotes - 0 (source: NCBI BLink).			3.87728	9.22584	9.34896	9.33854	8.58654	150	Cluster5	-	-	up	up	-	yes	-
AT4G27940.1	manganese tracking factor for mitochondrial SOD2 (MTM1); FUNCTIONS IN: binding; INVOLVED IN: transport, mitochondrial transport, transmembrane transport; LOCATED IN: mitochondrial inner membrane, membrane; EXPRESSED IN: 19 plant structures; EXPRESSED DURING: 9 growth stages; CONTAINS InterPro DOMAIN/s: Mitochondrial substrate carrier (InterPro:IPR001993), Mitochondrial substrate/solute carrier (I…	MANGANESE TRACKING FACTOR FOR MITOCHONDRIAL SOD2 (MTM1)	MANGANESE TRACKING FACTOR FOR MITOCHONDRIAL SOD2 (MTM1);ARABIDOPSIS MANGANESE TRACKING FACTOR FOR MITOCHONDRIAL SOD2 (ATMTM1)	5.46041	8.01569	7.70008	8.44021	8.7142	37	Cluster5	-	-	-	-	-	-	-
AT4G28240.1	Wound-responsive family protein; CONTAINS InterPro DOMAIN/s: Protein of unknown function wound-induced (InterPro:IPR022251); Has 30201 Blast hits to 17322 proteins in 780 species: Archae - 12; Bacteria - 1396; Metazoa - 17338; Fungi - 3422; Plants - 5037; Viruses - 0; Other Eukaryotes - 2996 (source: NCBI BLink).			6.54013	8.28237	8.44984	8.7631	8.99576	33	Cluster5	-	-	-	-	-	-	-
AT4G28290.1	unknown protein; FUNCTIONS IN: molecular_function unknown; INVOLVED IN: biological_process unknown; LOCATED IN: chloroplast; EXPRESSED IN: 23 plant structures; EXPRESSED DURING: 15 growth stages; Has 45 Blast hits to 45 proteins in 11 species: Archae - 0; Bacteria - 0; Metazoa - 0; Fungi - 0; Plants - 45; Viruses - 0; Other Eukaryotes - 0 (source: NCBI BLink).			9.41877	6.39276	4.20622	4.25225	4.74323	74	Cluster2	-	-	down	-	-	-	-
AT4G28390.1	Encodes a mitochondrial ADP/ATP carrier protein. Shown in heterologous systems to be located in the plasma membrane. Has comparable affinity for ADP and ATP (in E.coli).	ADP/ATP CARRIER 3 (AAC3)	(ATAAC3);ADP/ATP CARRIER 3 (AAC3)	4.2736	4.96012	6.3458	7.02761	6.52013	20	Cluster4	-	-	up	-	-	-	-
AT4G28520.1	Encodes a 12S seed storage protein that is tyrosine-phosphorylated and its phosphorylation state is modulated in response to ABA in Arabidopsis thaliana seeds.	CRUCIFERIN 3 (CRU3)	CRUCIFERIN C (CRC);CRUCIFERIN 3 (CRU3)	6.80024	7.21878	9.10713	11.3016	8.51373	4	Cluster4	-	-	up	-	-	yes	-
AT4G28520.2	Encodes a 12S seed storage protein that is tyrosine-phosphorylated and its phosphorylation state is modulated in response to ABA in Arabidopsis thaliana seeds.	CRUCIFERIN 3 (CRU3)	CRUCIFERIN C (CRC);CRUCIFERIN 3 (CRU3)	6.80024	7.21878	9.10713	11.3016	8.51373	4	Cluster4	-	-	up	-	-	yes	-
AT4G28520.3	Encodes a 12S seed storage protein that is tyrosine-phosphorylated and its phosphorylation state is modulated in response to ABA in Arabidopsis thaliana seeds.	CRUCIFERIN 3 (CRU3)	CRUCIFERIN C (CRC);CRUCIFERIN 3 (CRU3)	6.85912	7.2525	9.13284	11.2744	8.57075	4	Cluster4	-	-	up	-	-	yes	-
AT4G28520.4	Encodes a 12S seed storage protein that is tyrosine-phosphorylated and its phosphorylation state is modulated in response to ABA in Arabidopsis thaliana seeds.	CRUCIFERIN 3 (CRU3)	CRUCIFERIN C (CRC);CRUCIFERIN 3 (CRU3)	6.80024	7.21878	9.10713	11.3016	8.51373	4	Cluster4	-	-	up	-	-	yes	-
AT4G28590.1	FUNCTIONS IN: molecular_function unknown; INVOLVED IN: biological_process unknown; LOCATED IN: chloroplast; EXPRESSED IN: 21 plant structures; EXPRESSED DURING: 10 growth stages; BEST Arabidopsis thaliana protein match is: Thioredoxin superfamily protein (TAIR:AT2G31840.1); Has 114 Blast hits to 112 proteins in 39 species: Archae - 2; Bacteria - 0; Metazoa - 17; Fungi - 6; Plants - 67; Viruses - …	MESOPHYLL-CELL RNAI LIBRARY LINE 7 (MRL7)	MESOPHYLL-CELL RNAI LIBRARY LINE 7 (MRL7)	8.77542	8.6906	8.24876	6.39197	5.39201	45	Cluster1	-	-	-	-	-	-	-
AT4G28750.1	mutant has Decreased effective quantum yield of photosystem II; Pale green plants; Reduced growth rate; Subunit E of Photosystem I	PSA E1 KNOCKOUT (PSAE-1)	PSA E1 KNOCKOUT (PSAE-1)	8.06822	7.15574	4.93026	5.54927	5.06031	3	Cluster2	-	down	down	-	-	-	-
AT4G29190.1	Zinc finger C-x8-C-x5-C-x3-H type family protein; CONTAINS InterPro DOMAIN/s: Zinc finger, CCCH-type (InterPro:IPR000571); BEST Arabidopsis thaliana protein match is: CCCH-type zinc finger family protein (TAIR:AT2G19810.1); Has 726 Blast hits to 700 proteins in 125 species: Archae - 0; Bacteria - 0; Metazoa - 157; Fungi - 3; Plants - 406; Viruses - 0; Other Eukaryotes - 160 (source: NCBI BLink).	OXIDATION-RELATED ZINC FINGER 2 (OZF2)	OXIDATION-RELATED ZINC FINGER 2 (OZF2);ARABIDOPSIS THALIANA OXIDATION-RELATED ZINC FINGER 2 (ATOZF2);TANDEM ZINC FINGER 3 (TZF3); (ATTZF3); (ATC3H49)	3.95479	6.89662	6.36316	7.26759	7.64176	22	Cluster5	higher in dormant seeds than in after-rippened seeds dorm than AR	-	up	up	yes	-	-
AT4G29400.1	Protein of unknown function (DUF3531); CONTAINS InterPro DOMAIN/s: Protein of unknown function DUF3531 (InterPro:IPR021920); BEST Arabidopsis thaliana protein match is: Protein of unknown function (DUF3531) (TAIR:AT5G08400.2); Has 315 Blast hits to 315 proteins in 83 species: Archae - 0; Bacteria - 120; Metazoa - 0; Fungi - 0; Plants - 69; Viruses - 0; Other Eukaryotes - 126 (source: NCBI BLink).			8.43681	8.49305	7.81497	6.20376	5.12007	56	Cluster1	-	-	down	-	-	-	-
AT4G29780.1	unknown protein; BEST Arabidopsis thaliana protein match is: unknown protein (TAIR:AT5G12010.1); Has 945 Blast hits to 944 proteins in 87 species: Archae - 0; Bacteria - 0; Metazoa - 519; Fungi - 43; Plants - 365; Viruses - 0; Other Eukaryotes - 18 (source: NCBI BLink).			7.11518	4.21278	3.83963	3.93179	4.22003	34	Cluster2	-	up	-	up	-	-	-
AT4G29905.1	unknown protein; BEST Arabidopsis thaliana protein match is: unknown protein (TAIR:AT5G57123.1); Has 73 Blast hits to 73 proteins in 13 species: Archae - 0; Bacteria - 0; Metazoa - 0; Fungi - 0; Plants - 73; Viruses - 0; Other Eukaryotes - 0 (source: NCBI BLink).			7.47517	5.15222	2.65843	2.97342	3.70874	35	Cluster2	-	-	down	-	-	-	-
AT4G30140.1	Member of the GDSL lipase/esterase family of proteins that functions as cutinase. Expressed in pollen and at the zone of lateral root emergence.	CUTICLE DESTRUCTING FACTOR 1 (CDEF1)	CUTICLE DESTRUCTING FACTOR 1 (CDEF1)	8.85384	7.52986	6.20454	4.88543	2.96214	2	Cluster1	-	-	-	-	-	-	-
AT4G30170.1	Peroxidase family protein; FUNCTIONS IN: peroxidase activity, heme binding; INVOLVED IN: oxidation reduction, response to oxidative stress; LOCATED IN: endomembrane system; EXPRESSED IN: hypocotyl, root; CONTAINS InterPro DOMAIN/s: Haem peroxidase (InterPro:IPR010255), Plant peroxidase (InterPro:IPR000823), Peroxidases heam-ligand binding site (InterPro:IPR019793), Haem peroxidase, plant/fungal/b…			7.37757	4.47137	2.94429	2.80113	2.82113	48	Cluster2	-	-	down	down	-	-	-
AT4G30270.1	encodes a protein similar to endo xyloglucan transferase in sequence. It is also very similar to BRU1 in soybean, which is involved in brassinosteroid response.	XYLOGLUCAN ENDOTRANSGLUCOSYLASE/HYDROLASE 24 (XTH24)	SENESCENCE 4 (SEN4);MERISTEM-5 (MERI5B);MERISTEM 5 (MERI-5);XYLOGLUCAN ENDOTRANSGLUCOSYLASE/HYDROLASE 24 (XTH24)	7.73507	7.29175	5.9705	5.23649	3.61526	3	Cluster1	-	-	down	-	-	-	-
AT4G30280.1	Encodes a xyloglucan endotransglucosylase/hydrolase with only only the endotransglucosylase (XET; EC 2.4.1.207) activity towards xyloglucan and non-detectable endohydrolytic (XEH; EC 3.2.1.151) activity. Expressed in the mature or basal regions of both the main and lateral roots, but not in the tip of these roots where cell division occurs.	XYLOGLUCAN ENDOTRANSGLUCOSYLASE/HYDROLASE 18 (XTH18)	XYLOGLUCAN ENDOTRANSGLUCOSYLASE/HYDROLASE 18 (XTH18);XYLOGLUCAN ENDOTRANSGLUCOSYLASE/HYDROLASE 18 (ATXTH18)	9.06926	7.26666	6.86855	5.28118	4.04992	11	Cluster1	-	-	down	-	-	-	-
AT4G30650.1	Low temperature and salt responsive protein family; INVOLVED IN: response to salt stress, response to cold, hyperosmotic salinity response, defense response to fungus; LOCATED IN: endomembrane system, integral to membrane; EXPRESSED IN: 21 plant structures; EXPRESSED DURING: 13 growth stages; CONTAINS InterPro DOMAIN/s: Uncharacterised protein family UPF0057 (InterPro:IPR000612); BEST Arabidopsis…			4.79069	6.49934	8.68536	8.97721	8.96062	59	Cluster4	-	-	up	up	-	-	-
AT4G30800.1	Nucleic acid-binding, OB-fold-like protein; CONTAINS InterPro DOMAIN/s: Nucleic acid-binding, OB-fold-like (InterPro:IPR016027), Nucleic acid-binding, OB-fold (InterPro:IPR012340), Ribosomal protein S17, archaeal (InterPro:IPR019978), Ribosomal protein S17, conserved site (InterPro:IPR019979), Ribosomal protein S17 (InterPro:IPR000266); BEST Arabidopsis thaliana protein match is: ribosomal protei…			8.31816	7.97634	6.74212	5.41523	5.0857	146	Cluster1	higher in after-rippened seeds than in dormant seeds AR than dorm	-	down	-	-	-	-
AT4G31210.1	DNA topoisomerase, type IA, core; FUNCTIONS IN: DNA topoisomerase activity, DNA topoisomerase type I activity, DNA binding, nucleic acid binding; INVOLVED IN: DNA topological change, DNA unwinding involved in replication, DNA metabolic process; LOCATED IN: chromosome; EXPRESSED IN: 22 plant structures; EXPRESSED DURING: 14 growth stages; CONTAINS InterPro DOMAIN/s: DNA topoisomerase, type IA, zn …			8.05286	7.76559	6.44314	5.68767	5.43872	76	Cluster1	-	-	down	down	-	-	-
AT4G31290.1	ChaC-like family protein; CONTAINS InterPro DOMAIN/s: ChaC-like protein (InterPro:IPR006840); BEST Arabidopsis thaliana protein match is: ChaC-like family protein (TAIR:AT5G26220.1); Has 30201 Blast hits to 17322 proteins in 780 species: Archae - 12; Bacteria - 1396; Metazoa - 17338; Fungi - 3422; Plants - 5037; Viruses - 0; Other Eukaryotes - 2996 (source: NCBI BLink).			7.67233	7.90204	9.31475	10.1827	10.5274	132	Cluster4	-	-	up	-	-	-	-
AT4G31800.1	Pathogen-induced transcription factor. Binds W-box sequences in vitro. Forms protein complexes with itself and with WRKY40 and WRKY60. Constitutive expression of WRKY18 enhanced resistance to P. syringae, but its coexpression with WRKY40 or WRKY60 made plants more susceptible to both P. syringae and B. cinerea. WRKY18, WRKY40, and WRKY60 have partially redundant roles in response to the hemibiotr…	WRKY DNA-BINDING PROTEIN 18 (WRKY18)	WRKY DNA-BINDING PROTEIN 18 (WRKY18);ARABIDOPSIS THALIANA WRKY DNA-BINDING PROTEIN 18 (ATWRKY18)	8.96106	6.76002	5.74659	5.62025	5.858	78	Cluster2	-	-	down	up	yes	-	-
AT4G31800.2	Pathogen-induced transcription factor. Binds W-box sequences in vitro. Forms protein complexes with itself and with WRKY40 and WRKY60. Constitutive expression of WRKY18 enhanced resistance to P. syringae, but its coexpression with WRKY40 or WRKY60 made plants more susceptible to both P. syringae and B. cinerea. WRKY18, WRKY40, and WRKY60 have partially redundant roles in response to the hemibiotr…	WRKY DNA-BINDING PROTEIN 18 (WRKY18)	WRKY DNA-BINDING PROTEIN 18 (WRKY18)	8.96106	6.76002	5.74659	5.62025	5.858	78	Cluster2	-	-	down	-	yes	-	-
AT4G31830.1	unknown protein; Has 42 Blast hits to 42 proteins in 10 species: Archae - 0; Bacteria - 0; Metazoa - 0; Fungi - 0; Plants - 42; Viruses - 0; Other Eukaryotes - 0 (source: NCBI BLink).			3.01431	9.16913	10.2363	10.5678	10.1212	202	Cluster5	-	-	up	up	-	-	-
AT4G32290.1	Core-2/I-branching beta-1,6-N-acetylglucosaminyltransferase family protein; FUNCTIONS IN: molecular_function unknown; INVOLVED IN: biological_process unknown; LOCATED IN: endomembrane system; EXPRESSED IN: 22 plant structures; EXPRESSED DURING: 13 growth stages; CONTAINS InterPro DOMAIN/s: Core-2/I-Branching enzyme (InterPro:IPR021141); BEST Arabidopsis thaliana protein match is: Core-2/I-branchi…			4.83192	7.32282	7.43712	7.99295	7.7422	141	Cluster5	-	-	-	-	-	-	-
AT4G32690.1	Encodes a hemoglobin (Hb) with a central domain similar to the 'truncated Hbs of bacteria, protozoa and fungi. The 3D structure of these types of Hbs is a 2-on-2 arrangement of alpha-helices as opposed to the 3-on-3 arrangement of the standard globin fold. This type of Hb is not found in animals or yeast.	HEMOGLOBIN 3 (GLB3)	ARABIDOPSIS HEMOGLOBIN 3 (ATGLB3);HEMOGLOBIN 3 (GLB3)	7.83981	7.33018	6.85107	5.37033	4.99871	68	Cluster1	higher in after-rippened seeds than in dormant seeds AR than dorm	-	down	-	-	-	-
AT4G32770.1	Tocopherol cyclase involved in tocopherol (vitamin E)synthesis. VTE1 over-expressing plants have increased tocopherol indicating VTE1 is a major limiting factor in tocopherol synthesis. Mutants defective in this gene accumulate high amounts of zeaxanthin in conditions of high light or low temperature. Plays a role in the adaptation to low temperature stress, notably phloem loading.	VITAMIN E DEFICIENT 1 (VTE1)	VITAMIN E DEFICIENT 1 (VTE1);SUCROSE EXPORT DEFECTIVE 1 (ATSDX1)	4.80538	7.7009	7.62154	7.95539	7.60935	149	Cluster5	-	-	up	up	-	-	-
AT4G33070.1	Thiamine pyrophosphate dependent pyruvate decarboxylase family protein; FUNCTIONS IN: in 6 functions; LOCATED IN: membrane; EXPRESSED IN: 11 plant structures; EXPRESSED DURING: 4 anthesis, C globular stage, F mature embryo stage, petal differentiation and expansion stage, E expanded cotyledon stage; CONTAINS InterPro DOMAIN/s: TPP-binding enzyme, conserved site (InterPro:IPR000399), Thiamine pyro…			7.95736	7.59522	5.73845	3.94252	3.72586	19	Cluster1	-	-	down	-	-	-	-
AT4G33467.1	unknown protein; Has 25 Blast hits to 25 proteins in 9 species: Archae - 0; Bacteria - 0; Metazoa - 0; Fungi - 0; Plants - 25; Viruses - 0; Other Eukaryotes - 0 (source: NCBI BLink).			3.32289	8.82567	8.68548	8.97838	8.95856	173	Cluster5	-	-	up	-	-	-	-
AT4G33467.2	unknown protein; Has 25 Blast hits to 25 proteins in 9 species: Archae - 0; Bacteria - 0; Metazoa - 0; Fungi - 0; Plants - 25; Viruses - 0; Other Eukaryotes - 0 (source: NCBI BLink).			3.32289	8.82567	8.68548	8.97838	8.95856	173	Cluster5	-	-	up	-	-	-	-
AT4G33560.1	Wound-responsive family protein; CONTAINS InterPro DOMAIN/s: Protein of unknown function wound-induced (InterPro:IPR022251); BEST Arabidopsis thaliana protein match is: wound-responsive protein-related (TAIR:AT2G14070.1); Has 146 Blast hits to 145 proteins in 15 species: Archae - 0; Bacteria - 0; Metazoa - 0; Fungi - 0; Plants - 146; Viruses - 0; Other Eukaryotes - 0 (source: NCBI BLink).			7.99876	8.01301	6.13224	3.18802	3.06759	69	Cluster1	-	-	down	down	-	-	-
AT4G33905.1	Peroxisomal membrane 22 kDa (Mpv17/PMP22) family protein; INVOLVED IN: biological_process unknown; LOCATED IN: integral to membrane, peroxisomal membrane; EXPRESSED IN: 21 plant structures; EXPRESSED DURING: 10 growth stages; CONTAINS InterPro DOMAIN/s: Mpv17/PMP22 (InterPro:IPR007248); BEST Arabidopsis thaliana protein match is: Peroxisomal membrane 22 kDa (Mpv17/PMP22) family protein (TAIR:AT2G…			3.0373	6.55213	5.88339	5.29476	5.13018	1	Cluster6	-	-	-	up	-	-	-
AT4G33980.1	BEST Arabidopsis thaliana protein match is: cold regulated gene 27 (TAIR:AT5G42900.2); Has 30201 Blast hits to 17322 proteins in 780 species: Archae - 12; Bacteria - 1396; Metazoa - 17338; Fungi - 3422; Plants - 5037; Viruses - 0; Other Eukaryotes - 2996 (source: NCBI BLink).			4.03765	5.79715	7.37568	8.44778	8.76565	122	Cluster4	higher in dormant seeds than in after-rippened seeds dorm than AR	-	up	up	-	-	-
AT4G33980.2	FUNCTIONS IN: molecular_function unknown; INVOLVED IN: response to karrikin; LOCATED IN: cellular_component unknown; EXPRESSED IN: 24 plant structures; EXPRESSED DURING: 15 growth stages; BEST Arabidopsis thaliana protein match is: cold regulated gene 27 (TAIR:AT5G42900.3).			3.8397	5.49782	7.03145	8.08196	8.36908	123	Cluster4	higher in dormant seeds than in after-rippened seeds dorm than AR	-	up	-	-	-	-
AT4G34000.1	Encodes an ABA-responsive element-binding protein with similarity to transcription factors that is expressed in response to stress and abscisic acid.	ABSCISIC ACID RESPONSIVE ELEMENTS-BINDING FACTOR 3 (ABF3)	(ATABF3);ABSCISIC ACID RESPONSIVE ELEMENTS-BINDING FACTOR 3 (ABF3);DC3 PROMOTER-BINDING FACTOR 5 (DPBF5)	5.84012	8.21923	7.24228	7.52904	8.58598	2	Cluster5	-	-	-	-	-	-	-
AT4G34000.2	Encodes an ABA-responsive element-binding protein with similarity to transcription factors that is expressed in response to stress and abscisic acid.	ABSCISIC ACID RESPONSIVE ELEMENTS-BINDING FACTOR 3 (ABF3)	(ATABF3);DC3 PROMOTER-BINDING FACTOR 5 (DPBF5);ABSCISIC ACID RESPONSIVE ELEMENTS-BINDING FACTOR 3 (ABF3)	6.04703	8.33929	7.37318	7.70327	8.71251	2	Cluster5	-	-	-	-	-	-	-
AT4G34000.3	Encodes an ABA-responsive element-binding protein with similarity to transcription factors that is expressed in response to stress and abscisic acid.	ABSCISIC ACID RESPONSIVE ELEMENTS-BINDING FACTOR 3 (ABF3)	(ATABF3);DC3 PROMOTER-BINDING FACTOR 5 (DPBF5);ABSCISIC ACID RESPONSIVE ELEMENTS-BINDING FACTOR 3 (ABF3)	5.77552	8.03032	7.04815	7.37266	8.39497	2	Cluster5	-	-	-	-	-	-	-
AT4G34480.1	O-Glycosyl hydrolases family 17 protein; FUNCTIONS IN: cation binding, hydrolase activity, hydrolyzing O-glycosyl compounds, catalytic activity; INVOLVED IN: carbohydrate metabolic process; LOCATED IN: endomembrane system; EXPRESSED IN: 22 plant structures; EXPRESSED DURING: 13 growth stages; CONTAINS InterPro DOMAIN/s: X8 (InterPro:IPR012946), Glycoside hydrolase, catalytic core (InterPro:IPR017…			3.86626	5.66743	6.47015	6.86541	6.402	121	Cluster5	higher in dormant seeds than in after-rippened seeds dorm than AR	-	-	-	-	-	-
AT4G34600.1	unknown protein; FUNCTIONS IN: molecular_function unknown; INVOLVED IN: pollen tube growth; LOCATED IN: endomembrane system; EXPRESSED IN: 11 plant structures; EXPRESSED DURING: M germinated pollen stage, LP.04 four leaves visible, 4 anthesis, petal differentiation and expansion stage; BEST Arabidopsis thaliana protein match is: unknown protein (TAIR:AT2G16385.1); Has 17 Blast hits to 17 proteins…			5.2846	6.49732	8.39919	7.61008	6.97187	4	Cluster5	-	-	up	-	-	-	-
AT4G35300.1	tonoplast monosaccharide transporter2 (TMT2); FUNCTIONS IN: carbohydrate transmembrane transporter activity, sugar:hydrogen symporter activity, nucleoside transmembrane transporter activity; INVOLVED IN: response to fructose stimulus, response to salt stress, response to sucrose stimulus, response to glucose stimulus; LOCATED IN: plasma membrane, vacuole, membrane; EXPRESSED IN: 27 plant structur…	TONOPLAST MONOSACCHARIDE TRANSPORTER2 (TMT2)	TONOPLAST MONOSACCHARIDE TRANSPORTER2 (TMT2)	7.13098	9.35024	9.66347	9.81831	9.71535	197	Cluster5	-	-	up	up	-	-	-
AT4G35300.2	tonoplast monosaccharide transporter2 (TMT2); FUNCTIONS IN: carbohydrate transmembrane transporter activity, sugar:hydrogen symporter activity, nucleoside transmembrane transporter activity; INVOLVED IN: response to fructose stimulus, response to salt stress, response to sucrose stimulus, response to glucose stimulus; LOCATED IN: plasma membrane, vacuole, membrane; EXPRESSED IN: 27 plant structur…	TONOPLAST MONOSACCHARIDE TRANSPORTER2 (TMT2)	TONOPLAST MONOSACCHARIDE TRANSPORTER2 (TMT2)	6.85426	9.20393	9.41102	9.61166	9.46651	198	Cluster5	-	-	up	-	-	-	-
AT4G35300.3	tonoplast monosaccharide transporter2; CONTAINS InterPro DOMAIN/s: Sugar transporter, conserved site (InterPro:IPR005829), Major facilitator superfamily (InterPro:IPR020846), General substrate transporter (InterPro:IPR005828), Sugar/inositol transporter (InterPro:IPR003663), Major facilitator superfamily, general substrate transporter (InterPro:IPR016196); BEST Arabidopsis thaliana protein match …	TONOPLAST MONOSACCHARIDE TRANSPORTER2 (TMT2)	TONOPLAST MONOSACCHARIDE TRANSPORTER2 (TMT2)	6.96416	9.30445	9.67782	9.83586	9.6676	196	Cluster5	-	-	up	-	-	-	-
AT4G35300.4	tonoplast monosaccharide transporter2 (TMT2); CONTAINS InterPro DOMAIN/s: Sugar transporter, conserved site (InterPro:IPR005829), Major facilitator superfamily (InterPro:IPR020846), General substrate transporter (InterPro:IPR005828), Sugar/inositol transporter (InterPro:IPR003663), Major facilitator superfamily, general substrate transporter (InterPro:IPR016196); BEST Arabidopsis thaliana protein…	TONOPLAST MONOSACCHARIDE TRANSPORTER2 (TMT2)	TONOPLAST MONOSACCHARIDE TRANSPORTER2 (TMT2)	6.93138	8.965	9.3976	9.53045	9.43238	197	Cluster5	-	-	up	-	-	-	-
AT4G35300.5	tonoplast monosaccharide transporter2 (TMT2); CONTAINS InterPro DOMAIN/s: Sugar/inositol transporter (InterPro:IPR003663), General substrate transporter (InterPro:IPR005828), Major facilitator superfamily, general substrate transporter (InterPro:IPR016196); BEST Arabidopsis thaliana protein match is: tonoplast monosaccharide transporter3 (TAIR:AT3G51490.2).	TONOPLAST MONOSACCHARIDE TRANSPORTER2 (TMT2)	TONOPLAST MONOSACCHARIDE TRANSPORTER2 (TMT2)	6.86081	8.87767	9.28203	9.4169	9.36705	203	Cluster5	-	-	up	-	-	-	-
AT4G35690.1	Arabidopsis protein of unknown function (DUF241); CONTAINS InterPro DOMAIN/s: Protein of unknown function DUF241, plant (InterPro:IPR004320); BEST Arabidopsis thaliana protein match is: Arabidopsis protein of unknown function (DUF241) (TAIR:AT4G35710.1); Has 1807 Blast hits to 1807 proteins in 277 species: Archae - 0; Bacteria - 0; Metazoa - 736; Fungi - 347; Plants - 385; Viruses - 0; Other Euka…			2.7746	5.8139	6.72686	6.22743	7.08609	12	Cluster5	-	-	-	up	-	-	-
AT4G36500.1	unknown protein; FUNCTIONS IN: molecular_function unknown; INVOLVED IN: biological_process unknown; LOCATED IN: mitochondrion; EXPRESSED IN: 22 plant structures; EXPRESSED DURING: 13 growth stages; BEST Arabidopsis thaliana protein match is: unknown protein (TAIR:AT2G18210.1); Has 50 Blast hits to 50 proteins in 7 species: Archae - 0; Bacteria - 0; Metazoa - 0; Fungi - 0; Plants - 50; Viruses - 0…			7.58336	4.8627	3.66834	5.36077	4.47083	4	Cluster2	-	-	down	up	-	-	-
AT4G36600.1	Late embryogenesis abundant (LEA) protein; CONTAINS InterPro DOMAIN/s: Late embryogenesis abundant protein, group 4 (InterPro:IPR004238); BEST Arabidopsis thaliana protein match is: late embryogenesis abundant domain-containing protein / LEA domain-containing protein (TAIR:AT2G18340.1); Has 1483 Blast hits to 893 proteins in 345 species: Archae - 4; Bacteria - 836; Metazoa - 93; Fungi - 47; Plant…			3.86735	10.8188	11.2051	11.5708	11.3003	199	Cluster5	-	-	up	up	-	yes	yes
AT4G36700.1	RmlC-like cupins superfamily protein; FUNCTIONS IN: nutrient reservoir activity; INVOLVED IN: biological_process unknown; LOCATED IN: endomembrane system; EXPRESSED IN: seed; EXPRESSED DURING: seedling growth; CONTAINS InterPro DOMAIN/s: Cupin, RmlC-type (InterPro:IPR011051), Cupin 1 (InterPro:IPR006045), RmlC-like jelly roll fold (InterPro:IPR014710); BEST Arabidopsis thaliana protein match is: …			2.64731	8.81634	8.9491	8.96227	8.62751	173	Cluster5	-	-	up	-	-	yes	-
AT4G37450.1	AGP18 is a lysine-rich arabinogalactan-protein (AGP) and part of a multi-gene family of glycoproteins with approx. 50 members. It falls into one subclass with AGP17 and AGP19, other lysine-rich AGPs. It is expressed in young leaves, shoots, roots and flowers.	ARABINOGALACTAN PROTEIN 18 (AGP18)	ARABINOGALACTAN PROTEIN 18 (AGP18); (ATAGP18)	9.508	7.53956	7.89736	6.845	6.6498	7	Cluster1	-	-	down	-	-	-	-
AT4G37800.1	xyloglucan endotransglucosylase/hydrolase 7 (XTH7); FUNCTIONS IN: hydrolase activity, acting on glycosyl bonds, xyloglucan:xyloglucosyl transferase activity, hydrolase activity, hydrolyzing O-glycosyl compounds; INVOLVED IN: carbohydrate metabolic process, cellular glucan metabolic process; LOCATED IN: endomembrane system, cell wall, apoplast; EXPRESSED IN: 17 plant structures; EXPRESSED DURING: …	XYLOGLUCAN ENDOTRANSGLUCOSYLASE/HYDROLASE 7 (XTH7)	XYLOGLUCAN ENDOTRANSGLUCOSYLASE/HYDROLASE 7 (XTH7)	6.50573	4.62031	2.61659	2.62265	2.72315	35	Cluster2	-	-	down	down	-	-	-
AT4G37930.1	Encodes a protein with mitochondrial serine hydroxymethyltransferase activity, which functions in the photorespiratory pathway, catalyzes the conversion of serine and tetrahydrofolate to glycine and 5,10-methylene tetrahydrofolate. Involved in controlling cell damage caused by abiotic stress, such as high light and salt and the hypersensitive defense response of plants.	SERINE TRANSHYDROXYMETHYLTRANSFERASE 1 (SHM1)	SERINE HYDROXYMETHYLTRANSFERASE 1 (SHMT1);SERINE TRANSHYDROXYMETHYLTRANSFERASE (STM);SERINE TRANSHYDROXYMETHYLTRANSFERASE 1 (SHM1)	8.88988	8.36346	6.90505	5.53655	6.09455	42	Cluster1	higher in after-rippened seeds than in dormant seeds AR than dorm	down	down	-	-	-	-
AT4G38420.1	SKU5 similar 9 (sks9); FUNCTIONS IN: oxidoreductase activity, copper ion binding; INVOLVED IN: oxidation reduction; LOCATED IN: plant-type cell wall; EXPRESSED IN: 12 plant structures; EXPRESSED DURING: 9 growth stages; CONTAINS InterPro DOMAIN/s: Multicopper oxidase, type 3 (InterPro:IPR011707), Cupredoxin (InterPro:IPR008972), Multicopper oxidase, type 2 (InterPro:IPR011706), Multicopper oxidas…	SKU5 SIMILAR 9 (sks9)	SKU5 SIMILAR 9 (sks9)	6.30444	4.38041	3.01874	2.82469	2.6039	20	Cluster2	-	-	down	-	-	-	-
AT4G38770.1	Encodes one of four proline-rich proteins in Arabidopsis which are predicted to localize to the cell wall. Transcripts are most abundant in aerial organs of the plant.	PROLINE-RICH PROTEIN 4 (PRP4)	ARABIDOPSIS THALIANA PROLINE-RICH PROTEIN 4 (ATPRP4);PROLINE-RICH PROTEIN 4 (PRP4)	8.38433	6.35866	4.48168	4.19818	4.79393	62	Cluster2	-	-	down	down	-	-	-
AT4G38810.2	Calcium-binding EF-hand family protein; FUNCTIONS IN: calcium ion binding; LOCATED IN: cellular_component unknown; EXPRESSED IN: 23 plant structures; EXPRESSED DURING: 13 growth stages; CONTAINS InterPro DOMAIN/s: EF-Hand 1, calcium-binding site (InterPro:IPR018247), EF-HAND 2 (InterPro:IPR018249), Calcium-binding EF-hand (InterPro:IPR002048); BEST Arabidopsis thaliana protein match is: calcium-b…			7.15076	8.92885	8.94787	9.27242	9.13618	121	Cluster5	-	-	up	-	-	-	-
AT4G38932.1	Potential natural antisense gene, locus overlaps with AT4G38930			7.01927	7.98914	8.8431	9.23325	9.78728	7	Cluster4	-	-	up	-	-	-	-
AT4G39130.1	Dehydrin family protein; FUNCTIONS IN: molecular_function unknown; INVOLVED IN: response to water, response to stress; LOCATED IN: cellular_component unknown; EXPRESSED IN: 6 plant structures; EXPRESSED DURING: 4 anthesis, petal differentiation and expansion stage; CONTAINS InterPro DOMAIN/s: Dehydrin (InterPro:IPR000167); BEST Arabidopsis thaliana protein match is: dehydrin LEA (TAIR:AT2G21490.1…			2.8671	8.96563	10.5368	10.511	9.8738	202	Cluster5	-	-	up	-	-	yes	yes
AT4G39330.1	cinnamyl alcohol dehydrogenase 9 (CAD9); FUNCTIONS IN: oxidoreductase activity, zinc ion binding; INVOLVED IN: oxidation reduction; LOCATED IN: apoplast; EXPRESSED IN: 25 plant structures; EXPRESSED DURING: 15 growth stages; CONTAINS InterPro DOMAIN/s: GroES-like (InterPro:IPR011032), Polyketide synthase, enoylreductase (InterPro:IPR020843), Alcohol dehydrogenase, zinc-containing, conserved site …	CINNAMYL ALCOHOL DEHYDROGENASE 9 (CAD9)	CINNAMYL ALCOHOL DEHYDROGENASE 9 (CAD9); (ATCAD9)	8.90107	8.21643	6.30927	4.88106	5.73631	37	Cluster1	-	-	down	-	-	-	-
AT4G39330.2	cinnamyl alcohol dehydrogenase 9 (CAD9); FUNCTIONS IN: oxidoreductase activity, zinc ion binding; INVOLVED IN: oxidation reduction; LOCATED IN: apoplast; EXPRESSED IN: 25 plant structures; EXPRESSED DURING: 15 growth stages; CONTAINS InterPro DOMAIN/s: GroES-like (InterPro:IPR011032), Alcohol dehydrogenase GroES-like (InterPro:IPR013154), Alcohol dehydrogenase, zinc-containing, conserved site (In…	CINNAMYL ALCOHOL DEHYDROGENASE 9 (CAD9)	CINNAMYL ALCOHOL DEHYDROGENASE 9 (CAD9); (ATCAD9)	9.41388	8.70214	6.56516	4.82618	5.98041	27	Cluster1	-	-	down	-	-	-	-
AT5G01040.1	putative laccase, knockout mutant showed early flowering	LACCASE 8 (LAC8)	LACCASE 8 (LAC8)	9.898	8.26953	8.11596	6.92663	6.98635	27	Cluster1	-	-	down	-	-	-	-
AT5G01300.1	PEBP (phosphatidylethanolamine-binding protein) family protein; FUNCTIONS IN: phosphatidylethanolamine binding; INVOLVED IN: biological_process unknown; LOCATED IN: cellular_component unknown; EXPRESSED IN: 7 plant structures; EXPRESSED DURING: LP.04 four leaves visible, 4 anthesis, 4 leaf senescence stage, petal differentiation and expansion stage, LP.08 eight leaves visible; CONTAINS InterPro D…			3.78035	9.11971	9.28141	9.7262	9.35876	200	Cluster5	higher in dormant seeds than in after-rippened seeds dorm than AR	-	up	up	-	yes	-
AT5G01300.2	PEBP (phosphatidylethanolamine-binding protein) family protein; FUNCTIONS IN: phosphatidylethanolamine binding; INVOLVED IN: biological_process unknown; LOCATED IN: cellular_component unknown; EXPRESSED IN: 7 plant structures; EXPRESSED DURING: LP.04 four leaves visible, 4 anthesis, 4 leaf senescence stage, petal differentiation and expansion stage, LP.08 eight leaves visible; CONTAINS InterPro D…			3.30565	8.90899	9.05424	9.55236	9.14416	198	Cluster5	higher in dormant seeds than in after-rippened seeds dorm than AR	-	up	-	-	yes	-
AT5G01520.1	RING/U-box superfamily protein; FUNCTIONS IN: zinc ion binding; EXPRESSED IN: 17 plant structures; EXPRESSED DURING: 8 growth stages; CONTAINS InterPro DOMAIN/s: Zinc finger, RING-type, conserved site (InterPro:IPR017907), Zinc finger, RING-type (InterPro:IPR001841), Zinc finger, C3HC4 RING-type (InterPro:IPR018957); BEST Arabidopsis thaliana protein match is: RING/U-box superfamily protein (TAIR…	ABA INSENSITIVE RING PROTEIN 2 (AIRP2)	ABA INSENSITIVE RING PROTEIN 2 (AIRP2); (ATAIRP2)	3.60115	9.20018	8.95861	9.18824	8.70925	155	Cluster5	-	-	up	up	-	-	-
AT5G01520.2	RING/U-box superfamily protein; CONTAINS InterPro DOMAIN/s: Zinc finger, RING-type, conserved site (InterPro:IPR017907); BEST Arabidopsis thaliana protein match is: RING/U-box superfamily protein (TAIR:AT3G47160.1); Has 35333 Blast hits to 34131 proteins in 2444 species: Archae - 798; Bacteria - 22429; Metazoa - 974; Fungi - 991; Plants - 531; Viruses - 0; Other Eukaryotes - 9610 (source: NCBI BL…	ABA INSENSITIVE RING PROTEIN 2 (AIRP2)	ABA INSENSITIVE RING PROTEIN 2 (AIRP2); (ATAIRP2)	3.60115	9.20018	8.95861	9.18824	8.70925	155	Cluster5	-	-	up	-	-	-	-
AT5G01670.1	NAD(P)-linked oxidoreductase superfamily protein; FUNCTIONS IN: oxidoreductase activity; INVOLVED IN: oxidation reduction; EXPRESSED IN: 18 plant structures; EXPRESSED DURING: 11 growth stages; CONTAINS InterPro DOMAIN/s: Aldo/keto reductase (InterPro:IPR001395), Aldo/keto reductase subgroup (InterPro:IPR020471), Aldo/keto reductase, conserved site (InterPro:IPR018170); BEST Arabidopsis thaliana …			5.06736	8.71796	8.9301	10.0778	9.71411	148	Cluster5	higher in dormant seeds than in after-rippened seeds dorm than AR	-	up	up	-	yes	-
AT5G01670.2	NAD(P)-linked oxidoreductase superfamily protein; FUNCTIONS IN: oxidoreductase activity; INVOLVED IN: oxidation reduction; EXPRESSED IN: 18 plant structures; EXPRESSED DURING: 11 growth stages; CONTAINS InterPro DOMAIN/s: Aldo/keto reductase (InterPro:IPR001395), Aldo/keto reductase subgroup (InterPro:IPR020471), Aldo/keto reductase, conserved site (InterPro:IPR018170); BEST Arabidopsis thaliana …			5.16404	8.90817	9.1305	10.2992	9.77942	153	Cluster5	higher in dormant seeds than in after-rippened seeds dorm than AR	-	up	-	-	yes	-
AT5G01750.2	Protein of unknown function (DUF567); FUNCTIONS IN: molecular_function unknown; INVOLVED IN: biological_process unknown; LOCATED IN: chloroplast; EXPRESSED IN: 23 plant structures; EXPRESSED DURING: 13 growth stages; CONTAINS InterPro DOMAIN/s: Protein of unknown function DUF567 (InterPro:IPR007612); BEST Arabidopsis thaliana protein match is: Protein of unknown function (DUF567) (TAIR:AT3G11740.…			6.14306	6.97813	7.88324	8.56659	8.12639	71	Cluster4	-	-	up	-	-	-	-
AT5G02020.1	Encodes a protein involved in salt tolerance, names SIS (Salt Induced Serine rich).	SALT INDUCED SERINE RICH (SIS)	SALT INDUCED SERINE RICH (SIS)	5.21535	7.66391	6.85593	7.92562	8.06505	10	Cluster5	-	-	up	up	-	-	-
AT5G02270.1	member of NAP subfamily	ATP-BINDING CASSETTE I20 (ABCI20)	ATP-BINDING CASSETTE I20 (ABCI20);ARABIDOPSIS THALIANA NON-INTRINSIC ABC PROTEIN 9 (ATNAP9);NON-INTRINSIC ABC PROTEIN 9 (NAP9)	9.13911	7.25491	6.60421	6.20642	7.81052	12	Cluster2	-	-	down	-	-	-	-
AT5G02270.2	member of NAP subfamily	ATP-BINDING CASSETTE I20 (ABCI20)	ATP-BINDING CASSETTE I20 (ABCI20);NON-INTRINSIC ABC PROTEIN 9 (NAP9)	8.78206	6.90709	6.33432	5.91341	7.4858	10	Cluster2	-	-	down	-	-	-	-
AT5G03285.1	other RNA			5.8666	7.60552	8.18669	8.3325	8.41388	88	Cluster5	-	-	-	-	-	-	-
AT5G03310.1	SAUR-like auxin-responsive protein family ; CONTAINS InterPro DOMAIN/s: Auxin responsive SAUR protein (InterPro:IPR003676); BEST Arabidopsis thaliana protein match is: SAUR-like auxin-responsive protein family (TAIR:AT2G37030.1); Has 629 Blast hits to 627 proteins in 24 species: Archae - 0; Bacteria - 0; Metazoa - 0; Fungi - 0; Plants - 629; Viruses - 0; Other Eukaryotes - 0 (source: NCBI BLink).			6.74088	4.67095	3.36426	2.80737	3.36487	13	Cluster2	-	-	down	-	-	-	-
AT5G03545.1	Expressed in response to phosphate starvation, this response is enhanced by the presence of IAA.	(AT4)	(AT4);INDUCED BY PI STARVATION 2 (ATIPS2)	4.29169	5.11766	5.86215	6.85522	7.55958	1	Cluster4	-	-	up	-	-	-	-
AT5G03795.1	Exostosin family protein; LOCATED IN: membrane; EXPRESSED IN: embryo, sepal, flower; EXPRESSED DURING: C globular stage, petal differentiation and expansion stage; CONTAINS InterPro DOMAIN/s: Exostosin-like (InterPro:IPR004263); BEST Arabidopsis thaliana protein match is: Exostosin family protein (TAIR:AT3G07620.1); Has 1413 Blast hits to 1401 proteins in 109 species: Archae - 0; Bacteria - 9; Me…			4.16881	5.77166	7.46491	7.00907	6.39234	5	Cluster5	-	-	up	-	-	-	-
AT5G04000.1	unknown protein; Has 1807 Blast hits to 1807 proteins in 277 species: Archae - 0; Bacteria - 0; Metazoa - 736; Fungi - 347; Plants - 385; Viruses - 0; Other Eukaryotes - 339 (source: NCBI BLink).			4.93061	8.93215	9.27494	9.50502	9.41583	186	Cluster5	-	-	up	-	-	yes	-
AT5G04000.2	unknown protein; FUNCTIONS IN: molecular_function unknown; INVOLVED IN: biological_process unknown; LOCATED IN: cellular_component unknown; EXPRESSED IN: inflorescence meristem, hypocotyl.			4.50937	8.45941	8.76727	9.01359	8.91711	193	Cluster5	-	-	up	-	-	yes	-
AT5G04010.1	F-box family protein; CONTAINS InterPro DOMAIN/s: F-box domain, Skp2-like (InterPro:IPR022364); BEST Arabidopsis thaliana protein match is: unknown protein (TAIR:AT5G03920.1); Has 37 Blast hits to 37 proteins in 11 species: Archae - 0; Bacteria - 0; Metazoa - 0; Fungi - 0; Plants - 37; Viruses - 0; Other Eukaryotes - 0 (source: NCBI BLink).			2.77638	5.0384	5.78933	6.51927	5.33007	44	Cluster5	higher in dormant seeds than in after-rippened seeds dorm than AR	-	up	up	-	-	-
AT5G04140.1	Encodes a gene whose sequence is similar to ferredoxin dependent glutamate synthase (Fd-GOGAT). Expression in leaves is induced by light and sucrose. Proposed to be involved in photorespiration and nitrogen assimilation.	GLUTAMATE SYNTHASE 1 (GLU1)	GLUTAMATE SYNTHASE 1 (GLU1);FERREDOXIN-DEPENDENT GLUTAMATE SYNTHASE 1 (GLS1);FERREDOXIN-DEPENDENT GLUTAMATE SYNTHASE (FD-GOGAT); (GLUS)	6.67684	5.53622	4.02712	3.51711	4.72723	16	Cluster2	-	-	down	down	-	-	-
AT5G04530.1	Encodes KCS19, a member of the 3-ketoacyl-CoA synthase family involved in the biosynthesis of VLCFA (very long chain fatty acids).	3-KETOACYL-COA SYNTHASE 19 (KCS19)	3-KETOACYL-COA SYNTHASE 19 (KCS19)	8.5683	6.29493	5.66121	5.71435	6.79356	24	Cluster2	-	-	down	-	-	-	-
AT5G05220.1	unknown protein; Has 30201 Blast hits to 17322 proteins in 780 species: Archae - 12; Bacteria - 1396; Metazoa - 17338; Fungi - 3422; Plants - 5037; Viruses - 0; Other Eukaryotes - 2996 (source: NCBI BLink).			3.08807	8.72712	7.31598	8.3472	7.66069	30	Cluster5	-	-	up	up	-	-	-
AT5G05270.1	Chalcone-flavanone isomerase family protein; FUNCTIONS IN: intramolecular lyase activity, chalcone isomerase activity; INVOLVED IN: response to karrikin; LOCATED IN: cellular_component unknown; EXPRESSED IN: 20 plant structures; EXPRESSED DURING: 13 growth stages; CONTAINS InterPro DOMAIN/s: Chalcone isomerase, subgroup (InterPro:IPR003466), Chalcone isomerase, 3-layer sandwich (InterPro:IPR01608…	CHALCONE ISOMERASE LIKE (CHIL)	CHALCONE ISOMERASE LIKE (CHIL); (ATCHIL)	7.34805	5.84047	4.12436	4.03552	4.6623	20	Cluster2	-	-	down	-	-	-	-
AT5G05270.2	Chalcone-flavanone isomerase family protein; FUNCTIONS IN: intramolecular lyase activity, chalcone isomerase activity; INVOLVED IN: response to karrikin; LOCATED IN: cellular_component unknown; EXPRESSED IN: 20 plant structures; EXPRESSED DURING: 13 growth stages; CONTAINS InterPro DOMAIN/s: Chalcone isomerase, subgroup (InterPro:IPR003466), Chalcone isomerase, 3-layer sandwich (InterPro:IPR01608…	CHALCONE ISOMERASE LIKE (CHIL)	(ATCHIL);CHALCONE ISOMERASE LIKE (CHIL)	7.27561	5.74982	4.0624	3.99988	4.56708	19	Cluster2	-	-	down	-	-	-	-
AT5G05370.1	Cytochrome b-c1 complex, subunit 8 protein; CONTAINS InterPro DOMAIN/s: Cytochrome b-c1 complex, subunit 8 (InterPro:IPR020101); BEST Arabidopsis thaliana protein match is: Cytochrome b-c1 complex, subunit 8 protein (TAIR:AT3G10860.1); Has 1807 Blast hits to 1807 proteins in 277 species: Archae - 0; Bacteria - 0; Metazoa - 736; Fungi - 347; Plants - 385; Viruses - 0; Other Eukaryotes - 339 (sourc…			9.02106	8.59296	7.70962	7.0034	6.74668	102	Cluster1	-	-	down	-	-	-	-
AT5G05410.1	Encodes a transcription factor that specifically binds to DRE/CRT cis elements (responsive to drought and low-temperature stress). Belongs to the DREB subfamily A-2 of ERF/AP2 transcription factor family (DREB2A). There are eight members in this subfamily including DREB2B. The protein contains one AP2 domain. Overexpression of transcriptional activation domain of DREB2A resulted in significant dr…	DRE-BINDING PROTEIN 2A (DREB2A)	DRE-BINDING PROTEIN 2A (DREB2A);DEHYDRATION-RESPONSIVE ELEMENT BINDING PROTEIN 2 (DREB2)	7.1033	8.27413	8.54708	9.15821	9.82414	1	Cluster4	-	up	up	up	-	-	-
AT5G05410.2	Encodes a transcription factor that specifically binds to DRE/CRT cis elements (responsive to drought and low-temperature stress). Belongs to the DREB subfamily A-2 of ERF/AP2 transcription factor family (DREB2A). There are eight members in this subfamily including DREB2B. The protein contains one AP2 domain. Overexpression of transcriptional activation domain of DREB2A resulted in significant dr…	DRE-BINDING PROTEIN 2A (DREB2A)	DEHYDRATION-RESPONSIVE ELEMENT BINDING PROTEIN 2 (DREB2);DRE-BINDING PROTEIN 2A (DREB2A)	6.91996	8.10898	8.30223	8.96391	9.67115	1	Cluster4	-	-	up	-	-	-	-
AT5G06760.1	Encodes LEA4-5, a member of the Late Embryogenesis Abundant (LEA) proteins which typically accumulate in response to low water availability conditions imposed during development or by the environment. Most of the diverse set of LEA proteins can be grouped according to properties such as high hydrophilicity and high content of glycine or other small amino acids in what has been termed hydrophilins…	LATE EMBRYOGENESIS ABUNDANT 4-5 (LEA4-5)	LATE EMBRYOGENESIS ABUNDANT 4-5 (LEA4-5);LATE EMBRYOGENESIS ABUNDANT 4-5 (AtLEA4-5)	5.80151	10.6367	10.5547	10.6695	10.542	153	Cluster5	-	-	up	up	-	yes	yes
AT5G06980.1	unknown protein; BEST Arabidopsis thaliana protein match is: unknown protein (TAIR:AT3G12320.1); Has 30201 Blast hits to 17322 proteins in 780 species: Archae - 12; Bacteria - 1396; Metazoa - 17338; Fungi - 3422; Plants - 5037; Viruses - 0; Other Eukaryotes - 2996 (source: NCBI BLink).			7.07311	8.32257	9.08878	9.26114	9.53705	50	Cluster4	-	-	up	-	-	-	-
AT5G06980.2	unknown protein; BEST Arabidopsis thaliana protein match is: unknown protein (TAIR:AT3G12320.1); Has 30 Blast hits to 29 proteins in 7 species: Archae - 0; Bacteria - 0; Metazoa - 2; Fungi - 0; Plants - 28; Viruses - 0; Other Eukaryotes - 0 (source: NCBI BLink).			7.07311	8.32257	9.08878	9.26114	9.53705	50	Cluster4	-	-	up	-	-	-	-
AT5G06980.3	unknown protein; FUNCTIONS IN: molecular_function unknown; INVOLVED IN: response to karrikin; LOCATED IN: cellular_component unknown; EXPRESSED IN: 21 plant structures; EXPRESSED DURING: 11 growth stages; BEST Arabidopsis thaliana protein match is: unknown protein (TAIR:AT3G12320.1).			6.86689	8.29834	9.01341	9.1776	9.48152	41	Cluster4	-	-	up	-	-	-	-
AT5G06980.4	unknown protein; FUNCTIONS IN: molecular_function unknown; INVOLVED IN: response to karrikin; LOCATED IN: cellular_component unknown; EXPRESSED IN: 21 plant structures; EXPRESSED DURING: 11 growth stages; BEST Arabidopsis thaliana protein match is: unknown protein (TAIR:AT3G12320.1).			6.83118	8.20515	8.96826	9.13728	9.43922	47	Cluster4	-	-	up	-	-	-	-
AT5G07330.1	unknown protein; FUNCTIONS IN: molecular_function unknown; INVOLVED IN: biological_process unknown; LOCATED IN: mitochondrion; BEST Arabidopsis thaliana protein match is: unknown protein (TAIR:AT1G63060.1); Has 1807 Blast hits to 1807 proteins in 277 species: Archae - 0; Bacteria - 0; Metazoa - 736; Fungi - 347; Plants - 385; Viruses - 0; Other Eukaryotes - 339 (source: NCBI BLink).			3.50221	10.0244	10.5655	10.9829	10.9884	183	Cluster5	-	-	up	up	-	yes	-
AT5G07340.1	Calreticulin family protein; FUNCTIONS IN: unfolded protein binding, calcium ion binding; INVOLVED IN: protein folding; LOCATED IN: endoplasmic reticulum, plasma membrane, chloroplast, membrane; EXPRESSED IN: 24 plant structures; EXPRESSED DURING: 14 growth stages; CONTAINS InterPro DOMAIN/s: Calreticulin/calnexin, P (InterPro:IPR009033), Calreticulin/calnexin (InterPro:IPR001580), Calreticulin/c…			7.99606	7.4715	6.5927	5.58303	5.61535	62	Cluster1	higher in after-rippened seeds than in dormant seeds AR than dorm	-	down	down	-	-	-
AT5G07340.2	Calreticulin family protein; FUNCTIONS IN: unfolded protein binding, calcium ion binding; INVOLVED IN: protein folding; LOCATED IN: endoplasmic reticulum; EXPRESSED IN: 22 plant structures; EXPRESSED DURING: 13 growth stages; CONTAINS InterPro DOMAIN/s: Calreticulin/calnexin, P (InterPro:IPR009033), Calreticulin/calnexin (InterPro:IPR001580), Calreticulin/calnexin, conserved site (InterPro:IPR018…			7.99606	7.4715	6.5927	5.58303	5.61535	62	Cluster1	higher in after-rippened seeds than in dormant seeds AR than dorm	-	down	-	-	-	-
AT5G08185.1	Encodes a microRNA that targets DCL1. MicroRNAs are regulatory RNAs with a mature length of ~21-nucleotides that are processed from hairpin precursors by Dicer-like enzymes. MicroRNAs can negatively regulate gene expression by attenuating translation or by directing mRNA cleavage.Mature sequence: UCGAUAAACCUCUGCAUCCAG	MICRORNA162A (MIR162A)	MICRORNA162A (MIR162A)	5.65177	5.39435	6.49865	7.18133	8.24024	15	Cluster3	-	-	-	down	-	-	-
AT5G08185.2	Encodes a microRNA that targets DCL1. MicroRNAs are regulatory RNAs with a mature length of ~21-nucleotides that are processed from hairpin precursors by Dicer-like enzymes. MicroRNAs can negatively regulate gene expression by attenuating translation or by directing mRNA cleavage.Mature sequence: UCGAUAAACCUCUGCAUCCAG	MICRORNA162A (MIR162A)	MICRORNA162A (MIR162A)	5.30538	5.27517	6.29649	6.98679	8.14961	18	Cluster4	-	-	-	-	-	-	-
AT5G08185.3	Encodes a microRNA that targets DCL1. MicroRNAs are regulatory RNAs with a mature length of ~21-nucleotides that are processed from hairpin precursors by Dicer-like enzymes. MicroRNAs can negatively regulate gene expression by attenuating translation or by directing mRNA cleavage.Mature sequence: UCGAUAAACCUCUGCAUCCAG	MICRORNA162A (MIR162A)	MICRORNA162A (MIR162A)	5.2629	5.3661	6.25364	7.0022	8.18145	17	Cluster4	-	-	-	-	-	-	-
AT5G08185.4	Encodes a microRNA that targets DCL1. MicroRNAs are regulatory RNAs with a mature length of ~21-nucleotides that are processed from hairpin precursors by Dicer-like enzymes. MicroRNAs can negatively regulate gene expression by attenuating translation or by directing mRNA cleavage.Mature sequence: UCGAUAAACCUCUGCAUCCAG	MICRORNA162A (MIR162A)	MICRORNA162A (MIR162A)	5.30538	5.27517	6.29649	6.98679	8.14961	18	Cluster4	-	-	-	-	-	-	-
AT5G08391.1	Protein of unknown function (DUF 3339); FUNCTIONS IN: molecular_function unknown; INVOLVED IN: biological_process unknown; LOCATED IN: endomembrane system; CONTAINS InterPro DOMAIN/s: Protein of unknown function DUF3339 (InterPro:IPR021775); BEST Arabidopsis thaliana protein match is: unknown protein (TAIR:AT3G27030.1); Has 30201 Blast hits to 17322 proteins in 780 species: Archae - 12; Bacteria …			5.22612	6.15151	7.11274	7.67568	7.89122	61	Cluster4	-	-	-	-	-	-	-
AT5G08640.1	Encodes a flavonol synthase that catalyzes formation of flavonols from dihydroflavonols. Co-expressed with CHI and CHS (qRT-PCR).	FLAVONOL SYNTHASE 1 (FLS1)	FLAVONOL SYNTHASE 1 (FLS1);FLAVONOL SYNTHASE (FLS); (ATFLS1)	7.25417	5.65008	3.79657	3.45211	3.60683	53	Cluster1	-	-	down	-	-	-	-
AT5G08640.2	Encodes a flavonol synthase that catalyzes formation of flavonols from dihydroflavonols. Co-expressed with CHI and CHS (qRT-PCR).	FLAVONOL SYNTHASE 1 (FLS1)	FLAVONOL SYNTHASE 1 (FLS1)	6.631	5.20668	3.64159	3.42013	3.46123	55	Cluster2	-	-	down	-	-	-	-
AT5G09440.1	EXORDIUM like 4 (EXL4); FUNCTIONS IN: molecular_function unknown; INVOLVED IN: biological_process unknown; LOCATED IN: membrane; EXPRESSED IN: 23 plant structures; EXPRESSED DURING: 13 growth stages; CONTAINS InterPro DOMAIN/s: Phosphate-induced protein 1 (InterPro:IPR006766); BEST Arabidopsis thaliana protein match is: EXORDIUM like 2 (TAIR:AT5G64260.1); Has 396 Blast hits to 396 proteins in 24 …	EXORDIUM LIKE 4 (EXL4)	EXORDIUM LIKE 4 (EXL4)	9.11299	8.76619	7.66238	6.66541	6.08021	21	Cluster1	-	-	down	up	-	-	-
AT5G09640.1	encodes a serine carboxypeptidase-like (SCPL) protein. Mutants accumulate sinapoylglucose instead of sinapoylcholine, and have increased levels of choline and decreased activity of the enzyme sinapoylglucose:choline sinapoyltransferase.	SERINE CARBOXYPEPTIDASE-LIKE 19 (SCPL19)	SINAPOYLGLUCOSE ACCUMULATOR 2 (SNG2);SERINE CARBOXYPEPTIDASE-LIKE 19 (SCPL19)	2.36176	5.32099	6.71155	7.22716	6.03137	89	Cluster5	-	-	-	-	-	yes	-
AT5G10000.1	ferredoxin 4 (FD4); FUNCTIONS IN: electron carrier activity, iron-sulfur cluster binding, 2 iron, 2 sulfur cluster binding; INVOLVED IN: electron transport chain; CONTAINS InterPro DOMAIN/s: 2Fe-2S ferredoxin, iron-sulphur binding site (InterPro:IPR006058), Ferredoxin (InterPro:IPR001041), Ferredoxin [2Fe-2S], plant (InterPro:IPR010241), Beta-grasp fold, ferredoxin-type (InterPro:IPR012675); BEST…	FERREDOXIN 4 (FD4)	FERREDOXIN 4 (ATFD4);FERREDOXIN 4 (FD4)	2.92139	5.669	6.77857	6.87797	4.79547	10	Cluster5	-	-	-	-	-	-	-
AT5G10120.1	Ethylene insensitive 3 family protein; FUNCTIONS IN: sequence-specific DNA binding transcription factor activity; INVOLVED IN: response to karrikin, regulation of transcription; LOCATED IN: nucleus; EXPRESSED IN: stem, hypocotyl, root, flower, seed; EXPRESSED DURING: F mature embryo stage, petal differentiation and expansion stage; CONTAINS InterPro DOMAIN/s: Ethylene insensitive 3 (InterPro:IPR0…			3.62498	6.17722	6.71836	6.11048	5.46268	1	Cluster6	-	-	up	-	yes	-	-
AT5G11070.1	unknown protein; Has 1807 Blast hits to 1807 proteins in 277 species: Archae - 0; Bacteria - 0; Metazoa - 736; Fungi - 347; Plants - 385; Viruses - 0; Other Eukaryotes - 339 (source: NCBI BLink).			7.25307	4.87234	4.51313	3.55342	3.64204	16	Cluster2	-	-	down	-	-	-	-
AT5G11160.1	adenine phosphoribosyltransferase 5 (APT5); FUNCTIONS IN: adenine phosphoribosyltransferase activity; INVOLVED IN: nucleoside metabolic process, adenine salvage, anaerobic respiration, nucleotide metabolic process; LOCATED IN: cytoplasm; EXPRESSED IN: 23 plant structures; EXPRESSED DURING: 13 growth stages; CONTAINS InterPro DOMAIN/s: Adenine phosphoribosyl transferase (InterPro:IPR005764), Phosp…	ADENINE PHOSPHORIBOSYLTRANSFERASE 5 (APT5)	ADENINE PHOSPHORIBOSYLTRANSFERASE 5 (APT5)	8.70285	8.26084	7.46456	6.12494	6.45873	38	Cluster1	-	down	down	-	-	-	-
AT5G13170.1	Encodes a member of the SWEET sucrose efflux transporter family proteins.	SENESCENCE-ASSOCIATED GENE 29 (SAG29)	(AtSWEET15); (SWEET15);SENESCENCE-ASSOCIATED GENE 29 (SAG29)	8.65362	5.72545	7.07767	5.53176	4.69675	1	Cluster1	-	-	down	-	-	-	-
AT5G13180.1	Encodes a NAC domain transcription factor that interacts with VND7 and negatively regulates xylem vessel formation.	NAC DOMAIN CONTAINING PROTEIN 83 (NAC083)	NAC DOMAIN CONTAINING PROTEIN 83 (NAC083);NAC DOMAIN CONTAINING PROTEIN 83 (ANAC083);VND-INTERACTING 2 (VNI2)	8.49264	6.72153	5.51839	5.54903	6.6955	13	Cluster2	-	-	-	-	yes	-	-
AT5G13630.1	Encodes magnesium chelatase involved in plastid-to-nucleus signal transduction.	GENOMES UNCOUPLED 5 (GUN5)	ABA-BINDING PROTEIN (ABAR);H SUBUNIT OF MG-CHELATASE (CHLH);CONDITIONAL CHLORINA (CCH);GENOMES UNCOUPLED 5 (GUN5); (CCH1)	8.85537	7.28957	3.59962	3.62213	3.90438	32	Cluster1	-	-	down	down	-	-	-
AT5G13630.2	Encodes magnesium chelatase involved in plastid-to-nucleus signal transduction.	GENOMES UNCOUPLED 5 (GUN5)	ABA-BINDING PROTEIN (ABAR); (CCH1);H SUBUNIT OF MG-CHELATASE (CHLH);CONDITIONAL CHLORINA (CCH);GENOMES UNCOUPLED 5 (GUN5)	8.85537	7.28957	3.59962	3.62213	3.90438	32	Cluster1	-	-	down	-	-	-	-
AT5G13930.1	Encodes chalcone synthase (CHS), a key enzyme involved in the biosynthesis of flavonoids. Required for the accumulation of purple anthocyanins in leaves and stems. Also involved in the regulation of auxin transport and the modulation of root gravitropism.	TRANSPARENT TESTA 4 (TT4)	(ATCHS);CHALCONE SYNTHASE (CHS);TRANSPARENT TESTA 4 (TT4)	8.61911	6.50292	4.39715	4.33378	4.23824	26	Cluster2	-	down	down	down	-	-	-
AT5G14760.1	At5g14760 encodes for L-aspartate oxidase involved in the early steps of NAD biosynthesis. In contrary to the EC 1.4.3.16 (l-aspartate oxidase - deaminating) the enzyme catalyzes the reaction L-aspartate + O2 = iminoaspartate (alpha-iminosuccinate) + H2O2	L-ASPARTATE OXIDASE (AO)	L-ASPARTATE OXIDASE (AO);FLAGELLIN-INSENSITIVE 4 (FIN4)	7.41952	5.10243	5.49604	4.83605	5.07225	9	Cluster2	-	-	down	-	-	-	-
AT5G14780.1	Encodes a NAD-dependent formate dehydrogenase.	FORMATE DEHYDROGENASE (FDH)	FORMATE DEHYDROGENASE (FDH)	3.81373	4.74106	5.52084	7.06395	5.788	1	Cluster4	-	-	up	up	-	-	-
AT5G15350.1	early nodulin-like protein 17 (ENODL17); FUNCTIONS IN: electron carrier activity, copper ion binding; LOCATED IN: anchored to plasma membrane, plasma membrane, vacuole, anchored to membrane; EXPRESSED IN: 24 plant structures; EXPRESSED DURING: 13 growth stages; CONTAINS InterPro DOMAIN/s: Plastocyanin-like (InterPro:IPR003245), Cupredoxin (InterPro:IPR008972); BEST Arabidopsis thaliana protein ma…	EARLY NODULIN-LIKE PROTEIN 17 (ENODL17)	(AtENODL17);EARLY NODULIN-LIKE PROTEIN 17 (ENODL17)	9.84709	8.67743	8.1544	7.38858	7.41685	72	Cluster1	higher in after-rippened seeds than in dormant seeds AR than dorm	-	down	down	-	-	-
AT5G15960.1	cold and ABA inducible protein kin1, possibly functions as an anti-freeze protein. Transcript level of this gene is induced by cold, ABA, dehydration and osmoticum (mannitol). However, protein activity of GUS fused to the promoter of this gene is inhibited by cold treatment, suggesting an inhibition of the protein by increased transcript level.	(KIN1)	(KIN1)	3.2296	6.07556	6.61631	6.02593	7.16641	2	Cluster5	-	-	-	up	-	-	yes
AT5G16460.1	Putative adipose-regulatory protein (Seipin); CONTAINS InterPro DOMAIN/s: Adipose-regulatory protein, Seipin (InterPro:IPR009617); BEST Arabidopsis thaliana protein match is: Putative adipose-regulatory protein (Seipin) (TAIR:AT2G34380.1); Has 1807 Blast hits to 1807 proteins in 277 species: Archae - 0; Bacteria - 0; Metazoa - 736; Fungi - 347; Plants - 385; Viruses - 0; Other Eukaryotes - 339 (s…			2.69752	7.65728	8.48023	8.5621	7.98819	196	Cluster5	-	-	up	-	-	yes	-
AT5G17170.1	enhancer of sos3-1 (ENH1); FUNCTIONS IN: electron carrier activity, metal ion binding; LOCATED IN: chloroplast thylakoid membrane, chloroplast, chloroplast envelope; EXPRESSED IN: 22 plant structures; EXPRESSED DURING: 14 growth stages; CONTAINS InterPro DOMAIN/s: Rubredoxin-type Fe(Cys)4 protein (InterPro:IPR004039), PDZ/DHR/GLGF (InterPro:IPR001478); BEST Arabidopsis thaliana protein match is: …	ENHANCER OF SOS3-1 (ENH1)	ENHANCER OF SOS3-1 (ENH1)	6.67731	5.88749	4.58654	3.59683	3.75483	111	Cluster1	-	-	down	-	-	-	-
AT5G17170.2	enhancer of sos3-1 (ENH1); FUNCTIONS IN: metal ion binding; LOCATED IN: chloroplast thylakoid membrane, chloroplast; EXPRESSED IN: 22 plant structures; EXPRESSED DURING: 14 growth stages; CONTAINS InterPro DOMAIN/s: PDZ/DHR/GLGF (InterPro:IPR001478); BEST Arabidopsis thaliana protein match is: protein containing PDZ domain, a K-box domain, and a TPR region (TAIR:AT1G55480.1); Has 199 Blast hits t…	ENHANCER OF SOS3-1 (ENH1)	ENHANCER OF SOS3-1 (ENH1)	6.67731	5.88749	4.58654	3.59683	3.75483	111	Cluster1	-	-	down	-	-	-	-
AT5G17350.1	unknown protein; FUNCTIONS IN: molecular_function unknown; INVOLVED IN: N-terminal protein myristoylation; LOCATED IN: cellular_component unknown; EXPRESSED IN: 15 plant structures; EXPRESSED DURING: 8 growth stages; BEST Arabidopsis thaliana protein match is: unknown protein (TAIR:AT3G03280.1); Has 1807 Blast hits to 1807 proteins in 277 species: Archae - 0; Bacteria - 0; Metazoa - 736; Fungi - …			6.5513	3.50734	2.99372	3.55372	3.31088	34	Cluster2	-	-	down	-	-	-	-
AT5G17810.1	Encodes a WUSCHEL-related homeobox gene family member with 65 amino acids in its homeodomain. Proteins in this family contain a sequence of eight residues (TLPLFPMH) downstream of the homeodomain called the WUS box.	WUSCHEL RELATED HOMEOBOX 12 (WOX12)	WUSCHEL RELATED HOMEOBOX 12 (WOX12)	7.5522	5.49239	6.19206	4.32046	4.21486	2	Cluster1	-	-	down	-	yes	-	-
AT5G18170.1	Encodes the 43 kDa alpha-subunit of the glutamate dehydrogenase with a putative mitochondrial transit polypeptide and NAD(H)- and alpha-ketoglutarate-binding domains. Mitochondrial localization confirmed by subcellular fractionation. Combines in several ratios with GDH2 protein (GDH-beta) to form seven isoenzymes. Catalyzes the cleavage of glycine residues. May be involved in ammonia assimilation…	GLUTAMATE DEHYDROGENASE 1 (GDH1)	GLUTAMATE DEHYDROGENASE 1 (GDH1)	5.60119	6.40404	8.1068	8.91206	8.02317	34	Cluster4	-	-	up	-	-	-	-
AT5G18450.1	encodes a member of the DREB subfamily A-2 of ERF/AP2 transcription factor family. The protein contains one AP2 domain. There are eight members in this subfamily including DREB2A AND DREB2B that are involved in response to drought.			3.26721	6.4218	7.02156	7.62131	7.19459	138	Cluster5	higher in dormant seeds than in after-rippened seeds dorm than AR	-	up	-	yes	yes	-
AT5G18570.1	Encodes AtObgC, a plant ortholog of bacterial Obg. AtObgC is a chloroplast-targeting GTPase essential for early embryogenesis. Mutations in this locus result in embryo lethality. The protein is dually localized in the stroma and the inner envelope membrane and is involved in thylakoid membrane biogenesis and functions primarily in plastid ribosome biogenesis during chloroplast development.	EMBRYO DEFECTIVE 269 (EMB269)	EMBRYO DEFECTIVE 269 (EMB269);CHLOROPLASTIC SAR1 (CPSAR1); (ATOBGC);EMBRYO DEFECTIVE 3138 (EMB3138);OBG-LIKE PROTEIN (ATOBGL)	8.98438	8.89893	8.01161	6.71133	6.29375	97	Cluster1	-	-	down	-	-	-	-
AT5G18670.1	putative beta-amylase BMY3 (BMY3)	BETA-AMYLASE 3 (BMY3)	BETA-AMYLASE 3 (BMY3);BETA-AMYLASE 9 (BAM9)	8.48737	6.52532	5.38993	4.80335	5.0244	56	Cluster2	-	-	down	up	-	-	-
AT5G18970.1	AWPM-19-like family protein; FUNCTIONS IN: molecular_function unknown; INVOLVED IN: biological_process unknown; LOCATED IN: endomembrane system, membrane; EXPRESSED IN: 22 plant structures; EXPRESSED DURING: 13 growth stages; CONTAINS InterPro DOMAIN/s: AWPM-19-like (InterPro:IPR008390); BEST Arabidopsis thaliana protein match is: AWPM-19-like family protein (TAIR:AT5G46530.1); Has 1807 Blast hit…			7.51172	7.30921	6.41217	5.25505	4.63963	47	Cluster1	-	-	-	-	-	-	-
AT5G19550.1	Nitrogen metabolism. Major cytosolic isoenzyme controlling aspartate biosynthesis in the light.	ASPARTATE AMINOTRANSFERASE 2 (ASP2)	ASPARTATE AMINOTRANSFERASE 2 (ASP2);ASPARTATE AMINOTRANSFERASE 2 (AAT2)	9.62118	9.7056	9.21956	7.98952	7.17745	36	Cluster1	higher in after-rippened seeds than in dormant seeds AR than dorm	down	-	-	-	-	-
AT5G20250.1	encodes a member of glycosyl hydrolase family 36. Expression is induced within 3 hours of dark treatment, in senescing leaves and treatment with exogenous photosynthesis inhibitor. Induction of gene expression was suppressed in excised leaves supplied with sugar. The authors suggest that the gene's expression pattern is responding to the level of sugar in the cell.	DARK INDUCIBLE 10 (DIN10)	RAFFINOSE SYNTHASE 6 (RS6);DARK INDUCIBLE 10 (DIN10)	9.38908	6.1926	5.81931	4.3331	4.83012	79	Cluster2	-	-	down	up	-	-	-
AT5G20250.2	encodes a member of glycosyl hydrolase family 36. Expression is induced within 3 hours of dark treatment, in senescing leaves and treatment with exogenous photosynthesis inhibitor. Induction of gene expression was suppressed in excised leaves supplied with sugar. The authors suggest that the gene's expression pattern is responding to the level of sugar in the cell.	DARK INDUCIBLE 10 (DIN10)	RAFFINOSE SYNTHASE 6 (RS6);DARK INDUCIBLE 10 (DIN10)	9.68317	6.55383	6.09617	4.4385	5.05837	63	Cluster2	-	-	down	-	-	-	-
AT5G20250.3	encodes a member of glycosyl hydrolase family 36. Expression is induced within 3 hours of dark treatment, in senescing leaves and treatment with exogenous photosynthesis inhibitor. Induction of gene expression was suppressed in excised leaves supplied with sugar. The authors suggest that the gene's expression pattern is responding to the level of sugar in the cell.	DARK INDUCIBLE 10 (DIN10)	RAFFINOSE SYNTHASE 6 (RS6);DARK INDUCIBLE 10 (DIN10)	9.15766	6.14178	5.70685	4.31052	4.87678	84	Cluster2	-	-	down	-	-	-	-
AT5G20250.4	encodes a member of glycosyl hydrolase family 36. Expression is induced within 3 hours of dark treatment, in senescing leaves and treatment with exogenous photosynthesis inhibitor. Induction of gene expression was suppressed in excised leaves supplied with sugar. The authors suggest that the gene's expression pattern is responding to the level of sugar in the cell.	DARK INDUCIBLE 10 (DIN10)	RAFFINOSE SYNTHASE 6 (RS6);DARK INDUCIBLE 10 (DIN10)	9.68317	6.55383	6.09617	4.4385	5.05837	63	Cluster2	-	-	down	-	-	-	-
AT5G20270.1	heptahelical transmembrane protein homologous to human adiponectin receptors and progestin receptors	HEPTAHELICAL TRANSMEMBRANE PROTEIN1 (HHP1)	HEPTAHELICAL TRANSMEMBRANE PROTEIN1 (HHP1)	7.88507	5.83088	5.62936	5.24045	5.99349	34	Cluster2	-	-	down	up	-	-	-
AT5G20970.1	HSP20-like chaperones superfamily protein; CONTAINS InterPro DOMAIN/s: Heat shock protein Hsp20 (InterPro:IPR002068), HSP20-like chaperone (InterPro:IPR008978); BEST Arabidopsis thaliana protein match is: HSP20-like chaperones superfamily protein (TAIR:AT2G27140.1); Has 958 Blast hits to 958 proteins in 129 species: Archae - 8; Bacteria - 64; Metazoa - 1; Fungi - 0; Plants - 877; Viruses - 0; Oth…			8.36757	7.8799	6.98217	5.99901	5.55549	68	Cluster1	-	-	down	-	-	-	-
AT5G21020.2	unknown protein; FUNCTIONS IN: molecular_function unknown; INVOLVED IN: biological_process unknown; LOCATED IN: endomembrane system; Has 35333 Blast hits to 34131 proteins in 2444 species: Archae - 798; Bacteria - 22429; Metazoa - 974; Fungi - 991; Plants - 531; Viruses - 0; Other Eukaryotes - 9610 (source: NCBI BLink).			9.06525	9.22927	10.1129	10.6645	11.1559	103	Cluster4	-	-	up	-	-	-	-
AT5G21105.1	Plant L-ascorbate oxidase; FUNCTIONS IN: oxidoreductase activity, L-ascorbate oxidase activity, copper ion binding; INVOLVED IN: oxidation reduction; LOCATED IN: cell wall; EXPRESSED IN: 23 plant structures; EXPRESSED DURING: 13 growth stages; CONTAINS InterPro DOMAIN/s: Multicopper oxidase, type 2 (InterPro:IPR011706), Multicopper oxidase, type 3 (InterPro:IPR011707), Cupredoxin (InterPro:IPR008…			9.16188	7.94172	7.33425	6.99009	7.14245	31	Cluster2	-	-	down	-	-	-	-
AT5G21105.3	Plant L-ascorbate oxidase; FUNCTIONS IN: oxidoreductase activity, L-ascorbate oxidase activity, copper ion binding; INVOLVED IN: oxidation reduction; EXPRESSED IN: 23 plant structures; EXPRESSED DURING: 13 growth stages; CONTAINS InterPro DOMAIN/s: Multicopper oxidase, type 2 (InterPro:IPR011706), Multicopper oxidase, type 3 (InterPro:IPR011707), Cupredoxin (InterPro:IPR008972), L-ascorbate oxida…			8.84919	7.51527	6.91087	6.59167	6.74361	23	Cluster2	-	-	down	-	-	-	-
AT5G22290.1	Encodes ANAC089, a membrane-tethered transcription factor that negatively regulates floral initiation.	NAC DOMAIN CONTAINING PROTEIN 89 (NAC089)	NAC DOMAIN CONTAINING PROTEIN 89 (NAC089);NAC DOMAIN CONTAINING PROTEIN 89 (anac089);FRUCTOSE-SENSING QUANTITATIVE TRAIT LOCUS 6 (FSQ6)	6.1414	8.69876	8.77274	9.0284	8.23768	63	Cluster5	-	up	up	up	yes	-	-
AT5G22470.1	NAD+ ADP-ribosyltransferases;NAD+ ADP-ribosyltransferases; FUNCTIONS IN: NAD+ ADP-ribosyltransferase activity; INVOLVED IN: protein amino acid ADP-ribosylation; LOCATED IN: intracellular, nucleus; CONTAINS InterPro DOMAIN/s: WGR (InterPro:IPR008893), Poly(ADP-ribose) polymerase, regulatory domain (InterPro:IPR004102), PADR1 (InterPro:IPR012982), Poly(ADP-ribose) polymerase, catalytic domain (Inte…			3.85528	9.16485	9.78292	10.2618	9.77688	209	Cluster5	higher in dormant seeds than in after-rippened seeds dorm than AR	-	up	-	-	yes	-
AT5G23050.1	acyl-activating enzyme 17 (AAE17); FUNCTIONS IN: catalytic activity, ligase activity; INVOLVED IN: metabolic process; LOCATED IN: cellular_component unknown; EXPRESSED IN: 22 plant structures; EXPRESSED DURING: 15 growth stages; CONTAINS InterPro DOMAIN/s: AMP-binding, conserved site (InterPro:IPR020845), AMP-dependent synthetase/ligase (InterPro:IPR000873); BEST Arabidopsis thaliana protein matc…	ACYL-ACTIVATING ENZYME 17 (AAE17)	ACYL-ACTIVATING ENZYME 17 (AAE17)	4.97122	6.79484	6.71136	7.56174	7.50287	45	Cluster5	-	-	up	up	-	-	-
AT5G23060.1	Encodes a chloroplast-localized protein that modulates cytoplasmic Ca2+ concentration and is crucial for proper stomatal regulation in response to elevations of external Ca2+. Phosphorylation of this protein is dependent on calcium.	CALCIUM SENSING RECEPTOR (CaS)	CALCIUM SENSING RECEPTOR (CaS)	6.56269	5.40496	3.46584	3.55183	4.09103	28	Cluster2	-	-	down	down	-	-	-
AT5G23210.1	serine carboxypeptidase-like 34 (SCPL34); FUNCTIONS IN: serine-type carboxypeptidase activity; INVOLVED IN: proteolysis; LOCATED IN: vacuole, plant-type cell wall; EXPRESSED IN: 22 plant structures; EXPRESSED DURING: 13 growth stages; CONTAINS InterPro DOMAIN/s: Peptidase S10, serine carboxypeptidase (InterPro:IPR001563), Peptidase S10, serine carboxypeptidase, active site (InterPro:IPR018202); B…	SERINE CARBOXYPEPTIDASE-LIKE 34 (SCPL34)	SERINE CARBOXYPEPTIDASE-LIKE 34 (SCPL34)	8.6606	7.77526	7.33724	6.05874	6.20014	15	Cluster1	-	-	down	-	-	-	-
AT5G23210.2	serine carboxypeptidase-like 34 (SCPL34); FUNCTIONS IN: serine-type carboxypeptidase activity; INVOLVED IN: proteolysis; LOCATED IN: vacuole, plant-type cell wall; EXPRESSED IN: 22 plant structures; EXPRESSED DURING: 13 growth stages; CONTAINS InterPro DOMAIN/s: Peptidase S10, serine carboxypeptidase (InterPro:IPR001563), Peptidase S10, serine carboxypeptidase, active site (InterPro:IPR018202); B…	SERINE CARBOXYPEPTIDASE-LIKE 34 (SCPL34)	SERINE CARBOXYPEPTIDASE-LIKE 34 (SCPL34)	8.78015	7.85588	7.25425	5.99623	6.14776	14	Cluster1	-	-	down	-	-	-	-
AT5G23210.3	serine carboxypeptidase-like 34 (SCPL34); FUNCTIONS IN: serine-type carboxypeptidase activity; INVOLVED IN: proteolysis; LOCATED IN: plant-type cell wall; EXPRESSED IN: 22 plant structures; EXPRESSED DURING: 13 growth stages; CONTAINS InterPro DOMAIN/s: Peptidase S10, serine carboxypeptidase (InterPro:IPR001563), Peptidase S10, serine carboxypeptidase, active site (InterPro:IPR018202); BEST Arabi…	SERINE CARBOXYPEPTIDASE-LIKE 34 (SCPL34)	SERINE CARBOXYPEPTIDASE-LIKE 34 (SCPL34)	8.60878	7.68547	7.1433	5.94247	6.15376	12	Cluster1	-	-	down	-	-	-	-
AT5G23210.4	serine carboxypeptidase-like 34 (SCPL34); FUNCTIONS IN: serine-type carboxypeptidase activity; INVOLVED IN: proteolysis; LOCATED IN: plant-type cell wall; EXPRESSED IN: 22 plant structures; EXPRESSED DURING: 13 growth stages; CONTAINS InterPro DOMAIN/s: Peptidase S10, serine carboxypeptidase (InterPro:IPR001563), Peptidase S10, serine carboxypeptidase, active site (InterPro:IPR018202); BEST Arabi…	SERINE CARBOXYPEPTIDASE-LIKE 34 (SCPL34)	SERINE CARBOXYPEPTIDASE-LIKE 34 (SCPL34)	8.61872	7.67596	7.02508	5.8096	6.03949	11	Cluster1	-	-	down	-	-	-	-
AT5G23380.1	Protein of unknown function (DUF789); FUNCTIONS IN: molecular_function unknown; INVOLVED IN: biological_process unknown; LOCATED IN: membrane; EXPRESSED IN: 15 plant structures; EXPRESSED DURING: M germinated pollen stage, 4 anthesis, petal differentiation and expansion stage, E expanded cotyledon stage, D bilateral stage; CONTAINS InterPro DOMAIN/s: Protein of unknown function DUF789 (InterPro:I…			5.31659	5.77688	6.60161	7.49184	8.138	126	Cluster4	-	-	up	-	-	-	-
AT5G23460.1	unknown protein; Has 30201 Blast hits to 17322 proteins in 780 species: Archae - 12; Bacteria - 1396; Metazoa - 17338; Fungi - 3422; Plants - 5037; Viruses - 0; Other Eukaryotes - 2996 (source: NCBI BLink).			4.72524	7.60587	8.07333	8.18489	8.25455	174	Cluster5	higher in dormant seeds than in after-rippened seeds dorm than AR	-	up	-	-	-	-
AT5G23920.1	unknown protein; FUNCTIONS IN: molecular_function unknown; INVOLVED IN: biological_process unknown; LOCATED IN: plasma membrane, vacuole; EXPRESSED IN: 22 plant structures; EXPRESSED DURING: 13 growth stages; BEST Arabidopsis thaliana protein match is: unknown protein (TAIR:AT5G52420.1); Has 1807 Blast hits to 1807 proteins in 277 species: Archae - 0; Bacteria - 0; Metazoa - 736; Fungi - 347; Pla…			7.31554	6.45103	5.2651	4.48828	5.0297	33	Cluster1	-	-	down	down	-	-	-
AT5G24130.1	unknown protein; FUNCTIONS IN: molecular_function unknown; INVOLVED IN: biological_process unknown; LOCATED IN: mitochondrion; EXPRESSED IN: petal, leaf whorl, flower; EXPRESSED DURING: 4 anthesis, petal differentiation and expansion stage; Has 1807 Blast hits to 1807 proteins in 277 species: Archae - 0; Bacteria - 0; Metazoa - 736; Fungi - 347; Plants - 385; Viruses - 0; Other Eukaryotes - 339 (…			4.18748	8.14613	8.93295	8.56436	8.19619	147	Cluster5	-	-	up	-	-	yes	-
AT5G24470.1	Encodes a pseudo-response regulator whose mutation affects various circadian-associated biological events such as flowering time in the long-day photoperiod conditions, red light sensitivity of seedlings during early photomorphogenesis, and the period of free-running rhythms of certain clock-controlled genes including CCA1 and APRR1/TOC1 in constant white light. Acts as transcriptional repressor …	PSEUDO-RESPONSE REGULATOR 5 (PRR5)	PSEUDO-RESPONSE REGULATOR 5 (PRR5);PSEUDO-RESPONSE REGULATOR 5 (APRR5)	4.70091	4.29506	5.84085	7.33052	8.64064	21	Cluster3	-	-	up	up	yes	-	-
AT5G24570.1	unknown protein; Has 30201 Blast hits to 17322 proteins in 780 species: Archae - 12; Bacteria - 1396; Metazoa - 17338; Fungi - 3422; Plants - 5037; Viruses - 0; Other Eukaryotes - 2996 (source: NCBI BLink).			8.84972	6.61543	5.39711	5.16716	6.76344	3	Cluster2	-	-	down	-	-	-	-
AT5G24735.1	Unknown gene			8.43837	9.04202	9.54555	10.1085	10.5098	109	Cluster4	-	-	up	-	-	-	-
AT5G25560.1	CHY-type/CTCHY-type/RING-type Zinc finger protein; FUNCTIONS IN: zinc ion binding; EXPRESSED IN: 24 plant structures; EXPRESSED DURING: 15 growth stages; CONTAINS InterPro DOMAIN/s: Zinc finger, CTCHY-type (InterPro:IPR017921), Zinc finger, CHY-type (InterPro:IPR008913), Zinc finger, RING-type (InterPro:IPR001841), Zinc finger, C3HC4 RING-type (InterPro:IPR018957); BEST Arabidopsis thaliana prote…			7.17163	7.52717	8.21204	8.99303	9.50217	125	Cluster4	higher in dormant seeds than in after-rippened seeds dorm than AR	-	up	-	-	-	-
AT5G25560.2	CHY-type/CTCHY-type/RING-type Zinc finger protein; FUNCTIONS IN: zinc ion binding; EXPRESSED IN: 24 plant structures; EXPRESSED DURING: 15 growth stages; CONTAINS InterPro DOMAIN/s: Zinc finger, CTCHY-type (InterPro:IPR017921), Zinc finger, CHY-type (InterPro:IPR008913), Zinc finger, RING-type (InterPro:IPR001841), Zinc finger, C3HC4 RING-type (InterPro:IPR018957); BEST Arabidopsis thaliana prote…			7.17163	7.52717	8.21204	8.99303	9.50217	125	Cluster4	higher in dormant seeds than in after-rippened seeds dorm than AR	-	up	-	-	-	-
AT5G25560.3	CHY-type/CTCHY-type/RING-type Zinc finger protein; FUNCTIONS IN: zinc ion binding; EXPRESSED IN: 24 plant structures; EXPRESSED DURING: 15 growth stages; CONTAINS InterPro DOMAIN/s: Zinc finger, CTCHY-type (InterPro:IPR017921), Zinc finger, CHY-type (InterPro:IPR008913), Zinc finger, RING-type (InterPro:IPR001841), Zinc finger, C3HC4 RING-type (InterPro:IPR018957); BEST Arabidopsis thaliana prote…			7.1003	7.4501	8.10274	8.8754	9.39069	124	Cluster4	higher in dormant seeds than in after-rippened seeds dorm than AR	-	up	-	-	-	-
AT5G25560.4	CHY-type/CTCHY-type/RING-type Zinc finger protein; FUNCTIONS IN: zinc ion binding; EXPRESSED IN: 24 plant structures; EXPRESSED DURING: 15 growth stages; CONTAINS InterPro DOMAIN/s: Zinc finger, CTCHY-type (InterPro:IPR017921), Zinc finger, CHY-type (InterPro:IPR008913), Zinc finger, RING-type (InterPro:IPR001841), Zinc finger, C3HC4 RING-type (InterPro:IPR018957); BEST Arabidopsis thaliana prote…			7.27511	7.57027	8.2594	9.0536	9.54967	138	Cluster4	higher in dormant seeds than in after-rippened seeds dorm than AR	-	up	-	-	-	-
AT5G26860.1	Encodes a member of the Lon protease-like proteins (Lon1/At5g26860, Lon2/At5g47040, Lon3/At3g05780, Lon4/At3g05790). Lon is a multifunctional ATP-dependent protease which exists in bacteria, archaea and within organelles in eukaryotic cells. Lon proteases are responsible for the degradation of abnormal, damaged and unstable proteins.	LON PROTEASE 1 (LON1)	LON PROTEASE 1 (LON1); (LON_ARA_ARA)	8.07427	7.87388	6.49997	5.50664	5.17119	95	Cluster1	-	-	-	-	-	-	-
[truncated: 162 more rows]

## Sheet: S3
Supplemental Table S3: Phenotyping results of T-DNA knock-out lines. Germinated seed in the stage of appearance of first root hairs (stage IV, Maia et al 2011) were phenotyped to evaluate the ability to re-establish desiccation tolerance by PEG treatment and three parameters were evaluated: survival of primary root (root survival), cotyledons survival and seedling survival. Seed were also phenoty…
[truncated: 19 more rows]
